# Supplementary material for: In Vitro and In Silico Evaluation of a Novel Multifunctional Cyclic Peptide with Antioxidant, Tyrosinase-Inhibitory, and Extracellular Matrix-Modulating Activities
Source: Int J Mol Sci. 2025 Nov 9;26(22):10878. doi: 10.3390/ijms262210878 (PMC12652428; doi:10.3390/ijms262210878)
Supplement: Supplementary file 1 [file ijms-26-10878-s001.zip]

Archive with 7 entries (7 files):
- Supplementary File S1 (a) Chromatogram of CR5 at 210 nm (purity 98.5%)..pdf
- Supplementary File S1 (b) Chromatogram of CR5 at 230 nm (purity 98.7%)..pdf
- Supplementary File S2.(a) 210 nm data table (CR5)..xlsx
- Supplementary File S2.(b) 230 nm data table (CR5)..xlsx
- Supplementary File S4. (b) Cell viability evaluation of CR5 in RAW 264.7cells..xlsx
- Supplementary File S4.(a) Cell viability evaluation of CR5 in CCD-986Sk cells..xlsx
- Supporting Information.pdf
