# Supplementary material for: In Vitro and In Silico Evaluation of a Novel Multifunctional Cyclic Peptide with Antioxidant, Tyrosinase-Inhibitory, and Extracellular Matrix-Modulating Activities
Source: Int J Mol Sci. 2025 Nov 9;26(22):10878. doi: 10.3390/ijms262210878 (PMC12652428; doi:10.3390/ijms262210878)
Supplement: Supplementary file 1 [file ijms-26-10878-s001.zip › Supplementary File S2.(a) 210 nm data table (CR5)..xlsx]

## Sheet: CR53565
X-axis	Y-axis	PDA Exposure Time	Run Time	SampleName
			45	CR5_210
0	2.98e-05
0.00166667	7.46e-05
0.00333333	0.0001168
0.005	0.0001338
0.00666667	0.0001482
0.00833333	0.000158
0.01	0.000165
0.0116667	0.0001695
0.0133333	0.0001832
0.015	0.000197
0.0166667	0.0002055
0.0183333	0.000198
0.02	0.0001871
0.0216667	0.0001808
0.0233333	0.0001844
0.025	0.0001822
0.0266667	0.0001966
0.0283333	0.0002141
0.03	0.0002278
0.0316667	0.0002215
0.0333333	0.0002302
0.035	0.0002284
0.0366667	0.000221
0.0383333	0.0002084
0.04	0.0002051
0.0416667	0.0002
0.0433333	0.0001974
0.045	0.0002053
0.0466667	0.0002291
0.0483333	0.0002587
0.05	0.0002798
0.0516667	0.000299
0.0533333	0.0003144
0.055	0.0003145
0.0566667	0.0003098
0.0583333	0.0003107
0.06	0.0003094
0.0616667	0.0003048
0.0633333	0.000294
0.065	0.0002822
0.0666667	0.000279
0.0683333	0.00029
0.07	0.0002917
0.0716667	0.0003005
0.0733333	0.0003122
0.075	0.0003124
0.0766667	0.0003053
0.0783333	0.0003106
0.08	0.0003166
0.0816667	0.0003153
0.0833333	0.0003103
0.085	0.0002942
0.0866667	0.00028
0.0883333	0.0002766
0.09	0.0002901
0.0916667	0.0003146
0.0933333	0.0003498
0.095	0.0003849
0.0966667	0.0004118
0.0983333	0.0004038
0.1	0.0003858
0.101667	0.0003581
0.103333	0.0003192
0.105	0.0002696
0.106667	0.0002516
0.108333	0.0002391
0.11	0.0002364
0.111667	0.0002413
0.113333	0.0002486
0.115	0.0002388
0.116667	0.0002234
0.118333	0.0001979
0.12	0.0001667
0.121667	0.0001408
0.123333	0.0001172
0.125	9.74e-05
0.126667	8.3e-05
0.128333	7.32e-05
0.13	6.82e-05
0.131667	7.75e-05
0.133333	7.75e-05
0.135	7.88e-05
0.136667	7.67e-05
0.138333	6.97e-05
0.14	4.9e-05
0.141667	3.7e-05
0.143333	1.85e-05
0.145	5.3e-06
0.146667	-1.13e-05
0.148333	-1.95e-05
0.15	-2.43e-05
0.151667	-1.14e-05
0.153333	-3.1e-06
0.155	1.04e-05
0.156667	2.73e-05
0.158333	4.03e-05
0.16	2.83e-05
0.161667	2.8e-05
0.163333	2.92e-05
0.165	2.6e-06
0.166667	-2.06e-05
0.168333	-1.78e-05
0.17	-2.47e-05
0.171667	-4.08e-05
0.173333	-1.74e-05
0.175	6.9e-06
0.176667	1.33e-05
0.178333	1.15e-05
0.18	1.6e-05
0.181667	-3.6e-06
0.183333	-2.46e-05
0.185	-3.82e-05
0.186667	-3.45e-05
0.188333	-2.1e-05
0.19	-2.5e-06
0.191667	1.28e-05
0.193333	2.74e-05
0.195	4.33e-05
0.196667	5.14e-05
0.198333	6.25e-05
0.2	7.27e-05
0.201667	7.88e-05
0.203333	6.55e-05
0.205	4.63e-05
0.206667	2.97e-05
0.208333	2.17e-05
0.21	2.23e-05
0.211667	3.99e-05
0.213333	6.34e-05
0.215	8.4e-05
0.216667	0.0001028
0.218333	0.0001166
0.22	0.0001256
0.221667	0.0001429
0.223333	0.0001599
0.225	0.0001706
0.226667	0.0001861
0.228333	0.0002014
0.23	0.0002019
0.231667	0.0002124
0.233333	0.0002354
0.235	0.0002485
0.236667	0.0002643
0.238333	0.0002912
0.24	0.0002981
0.241667	0.0002894
0.243333	0.0002975
0.245	0.0003001
0.246667	0.000298
0.248333	0.0003074
0.25	0.0003261
0.251667	0.0003304
0.253333	0.0003344
0.255	0.0003327
0.256667	0.0003221
0.258333	0.0003106
0.26	0.0003003
0.261667	0.0002987
0.263333	0.0003058
0.265	0.0003352
0.266667	0.0003532
0.268333	0.000373
0.27	0.000386
0.271667	0.0003918
0.273333	0.000369
0.275	0.0003673
0.276667	0.0003732
0.278333	0.0003786
0.28	0.000388
0.281667	0.0004092
0.283333	0.0004146
0.285	0.0003991
0.286667	0.0003817
0.288333	0.0003581
0.29	0.000346
0.291667	0.0003329
0.293333	0.0003384
0.295	0.0003515
0.296667	0.0003741
0.298333	0.0003795
0.3	0.000389
0.301667	0.0003967
0.303333	0.0003908
0.305	0.0003783
0.306667	0.0003794
0.308333	0.0003737
0.31	0.0003575
0.311667	0.0003531
0.313333	0.0003545
0.315	0.0003502
0.316667	0.0003612
0.318333	0.000379
0.32	0.0003962
0.321667	0.000402
0.323333	0.0004052
0.325	0.0004048
0.326667	0.0004039
0.328333	0.0003943
0.33	0.0003879
0.331667	0.0003764
0.333333	0.0003595
0.335	0.0003446
0.336667	0.0003409
0.338333	0.0003477
0.34	0.0003753
0.341667	0.0003957
0.343333	0.0004131
0.345	0.0004287
0.346667	0.0004357
0.348333	0.0004165
0.35	0.0004058
0.351667	0.0004004
0.353333	0.0003799
0.355	0.0003621
0.356667	0.0003537
0.358333	0.0003397
0.36	0.000322
0.361667	0.0003249
0.363333	0.0003165
0.365	0.0003144
0.366667	0.0003198
0.368333	0.0003272
0.37	0.0003278
0.371667	0.0003562
0.373333	0.000383
0.375	0.0004151
0.376667	0.0004487
0.378333	0.0004871
0.38	0.0004992
0.381667	0.0005154
0.383333	0.0005192
0.385	0.0005152
0.386667	0.0005066
0.388333	0.0005118
0.39	0.0005039
0.391667	0.0005078
0.393333	0.0005161
0.395	0.000525
0.396667	0.0005337
0.398333	0.0005631
0.4	0.0005776
0.401667	0.0005902
0.403333	0.000592
0.405	0.0005966
0.406667	0.0005866
0.408333	0.0005877
0.41	0.0006023
0.411667	0.0006303
0.413333	0.0006479
0.415	0.0006672
0.416667	0.0006885
0.418333	0.0007039
0.42	0.0007225
0.421667	0.0007514
0.423333	0.0007905
0.425	0.0008289
0.426667	0.0008604
0.428333	0.000879
0.43	0.0008948
0.431667	0.0008935
0.433333	0.0008903
0.435	0.0008902
0.436667	0.0008947
0.438333	0.0008942
0.44	0.0009025
0.441667	0.0009102
0.443333	0.0009127
0.445	0.0009275
0.446667	0.0009425
0.448333	0.0009646
0.45	0.0009761
0.451667	0.0009982
0.453333	0.0010139
0.455	0.0010376
0.456667	0.0010506
0.458333	0.0010842
0.46	0.0011096
0.461667	0.0011293
0.463333	0.0011454
0.465	0.0011638
0.466667	0.00117
0.468333	0.0011834
0.47	0.001183
0.471667	0.0011731
0.473333	0.0011655
0.475	0.0011633
0.476667	0.0011542
0.478333	0.0011664
0.48	0.0011902
0.481667	0.0012093
0.483333	0.0012243
0.485	0.0012419
0.486667	0.0012567
0.488333	0.00127
0.49	0.0012771
0.491667	0.0012785
0.493333	0.0012886
0.495	0.0012903
0.496667	0.0012804
0.498333	0.0012825
0.5	0.001293
0.501667	0.0012811
0.503333	0.0012756
0.505	0.0012889
0.506667	0.0013002
0.508333	0.0013073
0.51	0.0013317
0.511667	0.0013478
0.513333	0.0013493
0.515	0.0013398
0.516667	0.0013286
0.518333	0.0013083
0.52	0.0012883
0.521667	0.0012648
0.523333	0.001245
0.525	0.0012232
0.526667	0.0011968
0.528333	0.0011768
0.53	0.0011641
0.531667	0.0011589
0.533333	0.0011622
0.535	0.0011712
0.536667	0.0011863
0.538333	0.0011933
0.54	0.0011917
0.541667	0.0011698
0.543333	0.0011541
0.545	0.0011219
0.546667	0.0011068
0.548333	0.0010944
0.55	0.0011034
0.551667	0.0011071
0.553333	0.0011073
0.555	0.0010964
0.556667	0.0010876
0.558333	0.0010706
0.56	0.0010474
0.561667	0.0010387
0.563333	0.0010196
0.565	0.0009988
0.566667	0.00098
0.568333	0.0009712
0.57	0.0009675
0.571667	0.0009749
0.573333	0.0009833
0.575	0.0009806
0.576667	0.000969
0.578333	0.0009346
0.58	0.0008986
0.581667	0.0008513
0.583333	0.0008115
0.585	0.0007788
0.586667	0.000768
0.588333	0.000752
0.59	0.0007456
0.591667	0.0007422
0.593333	0.0007344
0.595	0.0007151
0.596667	0.000704
0.598333	0.0006989
0.6	0.000694
0.601667	0.0006913
0.603333	0.0006916
0.605	0.0006934
0.606667	0.0006905
0.608333	0.0006882
0.61	0.0006775
0.611667	0.0006637
0.613333	0.0006492
0.615	0.0006239
0.616667	0.0005992
0.618333	0.0005854
0.62	0.0005701
0.621667	0.0005435
0.623333	0.0005296
0.625	0.0005075
0.626667	0.0004824
0.628333	0.0004632
0.63	0.0004508
0.631667	0.000432
0.633333	0.0004154
0.635	0.0004024
0.636667	0.0003897
0.638333	0.0003867
0.64	0.0003798
0.641667	0.0003733
0.643333	0.0003534
0.645	0.0003257
0.646667	0.0002827
0.648333	0.0002507
0.65	0.0002233
0.651667	0.0002079
0.653333	0.0001917
0.655	0.0001759
0.656667	0.0001483
0.658333	0.0001224
0.66	9.7e-05
0.661667	7.99e-05
0.663333	7.93e-05
0.665	8.07e-05
0.666667	7.32e-05
0.668333	5.24e-05
0.67	2.98e-05
0.671667	-8.1e-06
0.673333	-3.02e-05
0.675	-4.29e-05
0.676667	-4.46e-05
0.678333	-5.1e-05
0.68	-5.07e-05
0.681667	-7.69e-05
0.683333	-0.0001101
0.685	-0.0001467
0.686667	-0.0001792
0.688333	-0.0002261
0.69	-0.000247
0.691667	-0.0002729
0.693333	-0.0002927
0.695	-0.0003049
0.696667	-0.0002943
0.698333	-0.0002927
0.7	-0.0002811
0.701667	-0.0002762
0.703333	-0.0002877
0.705	-0.0003094
0.706667	-0.000327
0.708333	-0.0003377
0.71	-0.0003433
0.711667	-0.0003322
0.713333	-0.0003147
0.715	-0.0002961
0.716667	-0.0002889
0.718333	-0.000274
0.72	-0.0002683
0.721667	-0.0002778
0.723333	-0.0002973
0.725	-0.0003125
0.726667	-0.0003421
0.728333	-0.0003718
0.73	-0.0003901
0.731667	-0.0004138
0.733333	-0.0004365
0.735	-0.0004562
0.736667	-0.0004788
0.738333	-0.000495
0.74	-0.0004899
0.741667	-0.0004934
0.743333	-0.000494
0.745	-0.0004828
0.746667	-0.0004807
0.748333	-0.0004913
0.75	-0.0004967
0.751667	-0.0004989
0.753333	-0.0004992
0.755	-0.0004929
0.756667	-0.0004733
0.758333	-0.0004456
0.76	-0.0004143
0.761667	-0.0004007
0.763333	-0.00039
0.765	-0.0004018
0.766667	-0.0004192
0.768333	-0.0004476
0.77	-0.0004683
0.771667	-0.0004998
0.773333	-0.0005181
0.775	-0.0005415
0.776667	-0.0005583
0.778333	-0.0005611
0.78	-0.0005567
0.781667	-0.0005479
0.783333	-0.0005247
0.785	-0.0005023
0.786667	-0.0005051
0.788333	-0.0005065
0.79	-0.0005104
0.791667	-0.0005327
0.793333	-0.0005511
0.795	-0.000553
0.796667	-0.0005457
0.798333	-0.0005445
0.8	-0.0005311
0.801667	-0.0005256
0.803333	-0.00052
0.805	-0.0005237
0.806667	-0.0005239
0.808333	-0.0005245
0.81	-0.0005191
0.811667	-0.0005232
0.813333	-0.0005217
0.815	-0.0005267
0.816667	-0.0005395
0.818333	-0.0005564
0.82	-0.0005661
0.821667	-0.000584
0.823333	-0.0005973
0.825	-0.0006036
0.826667	-0.0006153
0.828333	-0.0006224
0.83	-0.000631
0.831667	-0.0006309
0.833333	-0.000629
0.835	-0.0006167
0.836667	-0.0006223
0.838333	-0.0006111
0.84	-0.0006104
0.841667	-0.000617
0.843333	-0.0006171
0.845	-0.000607
0.846667	-0.0006238
0.848333	-0.0006426
0.85	-0.0006637
0.851667	-0.0007058
0.853333	-0.0007376
0.855	-0.0007533
0.856667	-0.0007714
0.858333	-0.0007794
0.86	-0.0007779
0.861667	-0.0007933
0.863333	-0.0008022
0.865	-0.0008079
0.866667	-0.000821
0.868333	-0.0008312
0.87	-0.0008362
0.871667	-0.0008579
0.873333	-0.000857
0.875	-0.0008481
0.876667	-0.0008376
0.878333	-0.000824
0.88	-0.0007938
0.881667	-0.0007893
0.883333	-0.0008045
0.885	-0.0008315
0.886667	-0.000854
0.888333	-0.0008865
0.89	-0.0009161
0.891667	-0.0009268
0.893333	-0.000928
0.895	-0.0009392
0.896667	-0.0009494
0.898333	-0.0009487
0.9	-0.0009435
0.901667	-0.0009433
0.903333	-0.0009418
0.905	-0.0009416
0.906667	-0.0009475
0.908333	-0.0009669
0.91	-0.0009745
0.911667	-0.0009785
0.913333	-0.0009783
0.915	-0.0009789
0.916667	-0.0009763
0.918333	-0.0009794
0.92	-0.000977
0.921667	-0.000975
0.923333	-0.0009707
0.925	-0.0009713
0.926667	-0.0009738
0.928333	-0.0009878
0.93	-0.0010047
0.931667	-0.0010326
0.933333	-0.0010512
0.935	-0.0010762
0.936667	-0.0010846
0.938333	-0.0010891
0.94	-0.0010774
0.941667	-0.0010566
0.943333	-0.0010268
0.945	-0.0010076
0.946667	-0.0009816
0.948333	-0.0009614
0.95	-0.0009544
0.951667	-0.0009494
0.953333	-0.0009458
0.955	-0.0009461
0.956667	-0.0009468
0.958333	-0.0009526
0.96	-0.000951
0.961667	-0.0009458
0.963333	-0.0009417
0.965	-0.0009365
0.966667	-0.0009243
0.968333	-0.0009245
0.97	-0.0009298
0.971667	-0.0009391
0.973333	-0.0009388
0.975	-0.0009366
0.976667	-0.0009282
0.978333	-0.0008971
0.98	-0.0008584
0.981667	-0.0008428
0.983333	-0.0008217
0.985	-0.000789
0.986667	-0.0007788
0.988333	-0.0007821
0.99	-0.0007683
0.991667	-0.0007512
0.993333	-0.0007443
0.995	-0.0007312
0.996667	-0.0007078
0.998333	-0.0006788
1	-0.0006634
1.00167	-0.0006512
1.00333	-0.0006359
1.005	-0.0006081
1.00667	-0.0005947
1.00833	-0.0005719
1.01	-0.000546
1.01167	-0.0005263
1.01333	-0.0005205
1.015	-0.0005028
1.01667	-0.0004878
1.01833	-0.0004651
1.02	-0.0004364
1.02167	-0.0003994
1.02333	-0.0003786
1.025	-0.0003508
1.02667	-0.0003325
1.02833	-0.0003189
1.03	-0.0003214
1.03167	-0.0003006
1.03333	-0.0002911
1.035	-0.0002725
1.03667	-0.0002376
1.03833	-0.0001906
1.04	-0.0001566
1.04167	-0.0001213
1.04333	-8.38e-05
1.045	-6.92e-05
1.04667	-5.18e-05
1.04833	-3.23e-05
1.05	4.7e-06
1.05167	2.23e-05
1.05333	4.88e-05
1.055	7.95e-05
1.05667	0.0001022
1.05833	0.0001049
1.06	0.0001171
1.06167	0.0001399
1.06333	0.0001451
1.065	0.0001605
1.06667	0.0001839
1.06833	0.000213
1.07	0.0002284
1.07167	0.0002612
1.07333	0.0002967
1.075	0.0003338
1.07667	0.0003673
1.07833	0.0004043
1.08	0.0004314
1.08167	0.0004547
1.08333	0.0004769
1.085	0.0005073
1.08667	0.0005387
1.08833	0.0005859
1.09	0.0006315
1.09167	0.0006707
1.09333	0.0007033
1.095	0.0007434
1.09667	0.0007526
1.09833	0.0007587
1.1	0.0007808
1.10167	0.0007995
1.10333	0.0008066
1.105	0.0008355
1.10667	0.0008758
1.10833	0.0008961
1.11	0.0009203
1.11167	0.0009482
1.11333	0.0009758
1.115	0.0009933
1.11667	0.0010239
1.11833	0.0010524
1.12	0.0010895
1.12167	0.0011211
1.12333	0.001158
1.125	0.0011773
1.12667	0.001199
1.12833	0.0012079
1.13	0.0012241
1.13167	0.0012354
1.13333	0.0012653
1.135	0.0012884
1.13667	0.0013168
1.13833	0.0013319
1.14	0.0013363
1.14167	0.0013347
1.14333	0.0013385
1.145	0.0013382
1.14667	0.0013391
1.14833	0.0013586
1.15	0.0013717
1.15167	0.0013907
1.15333	0.0014078
1.155	0.0014297
1.15667	0.0014394
1.15833	0.0014529
1.16	0.0014506
1.16167	0.0014488
1.16333	0.0014597
1.165	0.0014683
1.16667	0.0014781
1.16833	0.0015002
1.17	0.0015291
1.17167	0.0015326
1.17333	0.0015491
1.175	0.0015633
1.17667	0.0015582
1.17833	0.0015472
1.18	0.0015463
1.18167	0.0015413
1.18333	0.0015344
1.185	0.0015501
1.18667	0.0015659
1.18833	0.0015913
1.19	0.0016055
1.19167	0.0016185
1.19333	0.0016095
1.195	0.0015906
1.19667	0.0015572
1.19833	0.0015254
1.2	0.0015043
1.20167	0.0015021
1.20333	0.0015085
1.205	0.001515
1.20667	0.001535
1.20833	0.0015415
1.21	0.0015371
1.21167	0.0015355
1.21333	0.0015342
1.215	0.0015263
1.21667	0.0015219
1.21833	0.0015161
1.22	0.0015057
1.22167	0.0015079
1.22333	0.0014919
1.225	0.0014686
1.22667	0.0014555
1.22833	0.0014521
1.23	0.0014354
1.23167	0.0014357
1.23333	0.0014518
1.235	0.0014748
1.23667	0.0014827
1.23833	0.001492
1.24	0.001491
1.24167	0.0014755
1.24333	0.0014336
1.245	0.0014037
1.24667	0.0013764
1.24833	0.0013568
1.25	0.0013456
1.25167	0.0013426
1.25333	0.001324
1.255	0.0012984
1.25667	0.0012706
1.25833	0.0012368
1.26	0.0012075
1.26167	0.0011817
1.26333	0.0011639
1.265	0.0011546
1.26667	0.001146
1.26833	0.0011347
1.27	0.0011341
1.27167	0.0011266
1.27333	0.0011043
1.275	0.0010851
1.27667	0.0010686
1.27833	0.0010411
1.28	0.0010124
1.28167	0.0009923
1.28333	0.0009513
1.285	0.0008996
1.28667	0.0008518
1.28833	0.0008046
1.29	0.0007521
1.29167	0.0007359
1.29333	0.0007329
1.295	0.0007253
1.29667	0.0007326
1.29833	0.000743
1.3	0.0007282
1.30167	0.0007086
1.30333	0.0007037
1.305	0.0006721
1.30667	0.0006411
1.30833	0.0006141
1.31	0.0005901
1.31167	0.0005554
1.31333	0.0005509
1.315	0.0005432
1.31667	0.0005466
1.31833	0.0005531
1.32	0.0005566
1.32167	0.0005347
1.32333	0.000516
1.325	0.0004858
1.32667	0.0004539
1.32833	0.0004322
1.33	0.0004316
1.33167	0.0004361
1.33333	0.0004527
1.335	0.00046
1.33667	0.0004592
1.33833	0.0004439
1.34	0.0004214
1.34167	0.0003815
1.34333	0.0003439
1.345	0.0003107
1.34667	0.0002866
1.34833	0.0002612
1.35	0.0002432
1.35167	0.0002333
1.35333	0.000228
1.355	0.0002214
1.35667	0.0002229
1.35833	0.0002305
1.36	0.0002308
1.36167	0.0002166
1.36333	0.0001883
1.365	0.0001551
1.36667	0.0001173
1.36833	8.49e-05
1.37	6.46e-05
1.37167	6.54e-05
1.37333	6.52e-05
1.375	6.3e-05
1.37667	5.86e-05
1.37833	5.36e-05
1.38	2.71e-05
1.38167	-2.9e-06
1.38333	-3e-05
1.385	-5.83e-05
1.38667	-9.23e-05
1.38833	-0.0001041
1.39	-0.0001047
1.39167	-9.91e-05
1.39333	-8.98e-05
1.395	-8.5e-05
1.39667	-9.8e-05
1.39833	-0.000126
1.4	-0.000168
1.40167	-0.0002035
1.40333	-0.000227
1.405	-0.0002386
1.40667	-0.0002313
1.40833	-0.0002028
1.41	-0.0001759
1.41167	-0.0001479
1.41333	-0.0001167
1.415	-9.05e-05
1.41667	-6.99e-05
1.41833	-5.83e-05
1.42	-4.71e-05
1.42167	-3.98e-05
1.42333	-3.21e-05
1.425	-2.9e-05
1.42667	-9.7e-06
1.42833	1.87e-05
1.43	5.67e-05
1.43167	0.0001095
1.43333	0.0001553
1.435	0.0002039
1.43667	0.0002545
1.43833	0.0003066
1.44	0.0003381
1.44167	0.0003889
1.44333	0.0004238
1.445	0.0004312
1.44667	0.000421
1.44833	0.0004232
1.45	0.0004192
1.45167	0.0004162
1.45333	0.000432
1.455	0.0004552
1.45667	0.0004578
1.45833	0.0004443
1.46	0.0004346
1.46167	0.0004129
1.46333	0.0003829
1.465	0.0003575
1.46667	0.0003397
1.46833	0.0002971
1.47	0.0002569
1.47167	0.0002207
1.47333	0.000184
1.475	0.0001381
1.47667	0.0001179
1.47833	9.66e-05
1.48	6.75e-05
1.48167	4.27e-05
1.48333	2.5e-05
1.485	3e-07
1.48667	-1.97e-05
1.48833	-4.01e-05
1.49	-5.96e-05
1.49167	-8.49e-05
1.49333	-0.0001078
1.495	-0.0001362
1.49667	-0.0001533
1.49833	-0.0001789
1.5	-0.0001869
1.50167	-0.0001904
1.50333	-0.0001926
1.505	-0.000198
1.50667	-0.0001932
1.50833	-0.0002007
1.51	-0.0002266
1.51167	-0.0002475
1.51333	-0.0002753
1.515	-0.0003034
1.51667	-0.0003265
1.51833	-0.0003283
1.52	-0.0003312
1.52167	-0.0003186
1.52333	-0.000299
1.525	-0.0002919
1.52667	-0.0002834
1.52833	-0.0002722
1.53	-0.0002645
1.53167	-0.0002602
1.53333	-0.0002365
1.535	-0.0002343
1.53667	-0.0002412
1.53833	-0.0002451
1.54	-0.0002525
1.54167	-0.0002541
1.54333	-0.0002305
1.545	-0.0001911
1.54667	-0.0001584
1.54833	-0.0001304
1.55	-0.0001293
1.55167	-0.0001383
1.55333	-0.0001556
1.555	-0.0001761
1.55667	-0.0001908
1.55833	-0.0001803
1.56	-0.0001684
1.56167	-0.0001571
1.56333	-0.0001417
1.565	-0.0001243
1.56667	-0.0001182
1.56833	-0.0001176
1.57	-0.0001174
1.57167	-0.0001175
1.57333	-0.0001078
1.575	-0.0001005
1.57667	-8.93e-05
1.57833	-7.09e-05
1.58	-4.17e-05
1.58167	-2.61e-05
1.58333	-1.32e-05
1.585	1.2e-06
1.58667	2.26e-05
1.58833	3.39e-05
1.59	4.82e-05
1.59167	8.04e-05
1.59333	0.0001152
1.595	0.0001326
1.59667	0.0001539
1.59833	0.0001799
1.6	0.0001979
1.60167	0.0002103
1.60333	0.0002347
1.605	0.0002508
1.60667	0.0002606
1.60833	0.0002638
1.61	0.0002695
1.61167	0.0002634
1.61333	0.000267
1.615	0.000268
1.61667	0.0002766
1.61833	0.0002881
1.62	0.0003082
1.62167	0.0003218
1.62333	0.0003432
1.625	0.0003513
1.62667	0.0003484
1.62833	0.0003415
1.63	0.0003423
1.63167	0.0003399
1.63333	0.0003486
1.635	0.0003696
1.63667	0.0003911
1.63833	0.0004024
1.64	0.0004131
1.64167	0.0004243
1.64333	0.0004287
1.645	0.0004295
1.64667	0.0004383
1.64833	0.0004452
1.65	0.0004488
1.65167	0.0004535
1.65333	0.0004555
1.655	0.0004471
1.65667	0.0004362
1.65833	0.0004157
1.66	0.0004006
1.66167	0.0003981
1.66333	0.0004074
1.665	0.0004291
1.66667	0.0004625
1.66833	0.0004786
1.67	0.0004891
1.67167	0.0004922
1.67333	0.0004846
1.675	0.0004761
1.67667	0.0004795
1.67833	0.0004839
1.68	0.0004906
1.68167	0.000489
1.68333	0.0004863
1.685	0.0004919
1.68667	0.0004909
1.68833	0.0004906
1.69	0.0005053
1.69167	0.000521
1.69333	0.0005242
1.695	0.0005311
1.69667	0.0005386
1.69833	0.0005486
1.7	0.0005555
1.70167	0.0005707
1.70333	0.000592
1.705	0.0006067
1.70667	0.0006092
1.70833	0.0006106
1.71	0.0006047
1.71167	0.0005906
1.71333	0.0005844
1.715	0.0005808
1.71667	0.0005738
1.71833	0.0005688
1.72	0.0005638
1.72167	0.000558
1.72333	0.000555
1.725	0.0005627
1.72667	0.0005721
1.72833	0.0005928
1.73	0.0006167
1.73167	0.0006458
1.73333	0.0006722
1.735	0.0007029
1.73667	0.0007192
1.73833	0.000722
1.74	0.0007127
1.74167	0.0007008
1.74333	0.0006912
1.745	0.0006985
1.74667	0.0007162
1.74833	0.0007558
1.75	0.0008136
1.75167	0.0008544
1.75333	0.0008817
1.755	0.0009153
1.75667	0.0009401
1.75833	0.0009431
1.76	0.0009689
1.76167	0.0010073
1.76333	0.0010345
1.765	0.0010515
1.76667	0.0010787
1.76833	0.0010973
1.77	0.0011097
1.77167	0.0011376
1.77333	0.0011769
1.775	0.0012249
1.77667	0.0012849
1.77833	0.0013589
1.78	0.0014331
1.78167	0.0015227
1.78333	0.0016177
1.785	0.0017105
1.78667	0.0018004
1.78833	0.0019055
1.79	0.0020164
1.79167	0.0021381
1.79333	0.0022897
1.795	0.0024707
1.79667	0.0026694
1.79833	0.002892
1.8	0.0031427
1.80167	0.0034034
1.80333	0.003695
1.805	0.0040147
1.80667	0.0043507
1.80833	0.0046998
1.81	0.0050864
1.81167	0.0054806
1.81333	0.0058997
1.815	0.0063583
1.81667	0.0068539
1.81833	0.0073665
1.82	0.0079177
1.82167	0.0084799
1.82333	0.0090562
1.825	0.0096366
1.82667	0.0102262
1.82833	0.0108103
1.83	0.0113889
1.83167	0.0119378
1.83333	0.0124803
1.835	0.0130046
1.83667	0.0135125
1.83833	0.0140128
1.84	0.0145086
1.84167	0.0149751
1.84333	0.0154159
1.845	0.0158127
1.84667	0.0161551
1.84833	0.0164532
1.85	0.0166989
1.85167	0.01688
1.85333	0.0170149
1.855	0.0171211
1.85667	0.0171679
1.85833	0.01717
1.86	0.0171328
1.86167	0.0170291
1.86333	0.0168279
1.865	0.0165707
1.86667	0.0162418
1.86833	0.0158307
1.87	0.0153627
1.87167	0.0148387
1.87333	0.0142153
1.875	0.0135097
1.87667	0.0127251
1.87833	0.011863
1.88	0.0109219
1.88167	0.0099413
1.88333	0.0088951
1.885	0.0078119
1.88667	0.00666
1.88833	0.0054803
1.89	0.0042453
1.89167	0.0029998
1.89333	0.0017147
1.895	0.0004253
1.89667	-0.0008671
1.89833	-0.0021352
1.9	-0.0033949
1.90167	-0.0046119
1.90333	-0.0057768
1.905	-0.0068988
1.90667	-0.0079845
1.90833	-0.0090136
1.91	-0.0099839
1.91167	-0.0108871
1.91333	-0.011726
1.915	-0.0124691
1.91667	-0.0131359
1.91833	-0.0137247
1.92	-0.0142391
1.92167	-0.0146689
1.92333	-0.0150325
1.925	-0.015313
1.92667	-0.0155216
1.92833	-0.0156594
1.93	-0.0157313
1.93167	-0.0157441
1.93333	-0.015692
1.935	-0.0155815
1.93667	-0.0154219
1.93833	-0.0152112
1.94	-0.0149435
1.94167	-0.0146445
1.94333	-0.0142984
1.945	-0.0139134
1.94667	-0.0135038
1.94833	-0.0130807
1.95	-0.0126264
1.95167	-0.0121704
1.95333	-0.0117064
1.955	-0.0112139
1.95667	-0.0107089
1.95833	-0.0102224
1.96	-0.0097241
1.96167	-0.0092168
1.96333	-0.0087241
1.965	-0.0082322
1.96667	-0.007716
1.96833	-0.0072135
1.97	-0.0067193
1.97167	-0.0062454
1.97333	-0.0057884
1.975	-0.0053517
1.97667	-0.0049338
1.97833	-0.0045445
1.98	-0.0041575
1.98167	-0.0037908
1.98333	-0.0034678
1.985	-0.0031537
1.98667	-0.0028542
1.98833	-0.0025834
1.99	-0.0023218
1.99167	-0.0020532
1.99333	-0.0018127
1.995	-0.0015915
1.99667	-0.0013814
1.99833	-0.0011987
2	-0.0010424
2.00167	-0.0008799
2.00333	-0.0007217
2.005	-0.0005789
2.00667	-0.0004339
2.00833	-0.0002913
2.01	-0.0001707
2.01167	-5.73e-05
2.01333	5.56e-05
2.015	0.0001571
2.01667	0.0002494
2.01833	0.0003383
2.02	0.0004098
2.02167	0.0004655
2.02333	0.0005049
2.025	0.0005392
2.02667	0.0005576
2.02833	0.0005722
2.03	0.0005907
2.03167	0.0006098
2.03333	0.0006263
2.035	0.0006476
2.03667	0.0006716
2.03833	0.0006861
2.04	0.0007153
2.04167	0.0007383
2.04333	0.0007648
2.045	0.0007931
2.04667	0.0008276
2.04833	0.0008383
2.05	0.0008545
2.05167	0.0008554
2.05333	0.0008524
2.055	0.000843
2.05667	0.0008513
2.05833	0.0008454
2.06	0.000856
2.06167	0.0008679
2.06333	0.0008807
2.065	0.0008814
2.06667	0.0009036
2.06833	0.0009212
2.07	0.0009347
2.07167	0.0009511
2.07333	0.0009667
2.075	0.0009685
2.07667	0.0009575
2.07833	0.0009403
2.08	0.0009222
2.08167	0.0009066
2.08333	0.0008907
2.085	0.0008795
2.08667	0.0008776
2.08833	0.0008735
2.09	0.0008642
2.09167	0.0008631
2.09333	0.0008693
2.095	0.0008745
2.09667	0.0008816
2.09833	0.0009011
2.1	0.000912
2.10167	0.000923
2.10333	0.0009318
2.105	0.0009387
2.10667	0.0009364
2.10833	0.0009265
2.11	0.0009161
2.11167	0.0009053
2.11333	0.000894
2.115	0.0008941
2.11667	0.0009077
2.11833	0.0009206
2.12	0.0009425
2.12167	0.0009675
2.12333	0.000977
2.125	0.0009914
2.12667	0.0010061
2.12833	0.0010227
2.13	0.0010423
2.13167	0.0010816
2.13333	0.0011152
2.135	0.0011544
2.13667	0.0011871
2.13833	0.001231
2.14	0.0012772
2.14167	0.0013506
2.14333	0.0014339
2.145	0.001541
2.14667	0.0016564
2.14833	0.0017913
2.15	0.0019291
2.15167	0.0020895
2.15333	0.0022578
2.155	0.0024519
2.15667	0.0026663
2.15833	0.0029032
2.16	0.0031801
2.16167	0.0035211
2.16333	0.0039123
2.165	0.0043451
2.16667	0.0048449
2.16833	0.0053902
2.17	0.0059899
2.17167	0.0066589
2.17333	0.0074201
2.175	0.0082729
2.17667	0.0092281
2.17833	0.0102739
2.18	0.0114106
2.18167	0.0126451
2.18333	0.013978
2.185	0.0154149
2.18667	0.0169467
2.18833	0.0185712
2.19	0.0202863
2.19167	0.0220691
2.19333	0.0239094
2.195	0.0258062
2.19667	0.0277459
2.19833	0.0297096
2.2	0.0316864
2.20167	0.0336585
2.20333	0.0356166
2.205	0.0375507
2.20667	0.0394312
2.20833	0.0412421
2.21	0.0429707
2.21167	0.04461
2.21333	0.0461381
2.215	0.0475616
2.21667	0.0488817
2.21833	0.0500916
2.22	0.0511723
2.22167	0.0521402
2.22333	0.0529839
2.225	0.0537047
2.22667	0.0543116
2.22833	0.0547962
2.23	0.0551412
2.23167	0.0553512
2.23333	0.0554214
2.235	0.0553578
2.23667	0.0551789
2.23833	0.054886
2.24	0.0544782
2.24167	0.0539552
2.24333	0.0532715
2.245	0.0524294
2.24667	0.0514102
2.24833	0.0502004
2.25	0.0487897
2.25167	0.0472008
2.25333	0.0453889
2.255	0.0433744
2.25667	0.041148
2.25833	0.0387017
2.26	0.0360274
2.26167	0.0331595
2.26333	0.0300823
2.265	0.0268277
2.26667	0.0234149
2.26833	0.0198832
2.27	0.0162633
2.27167	0.0126145
2.27333	0.0089663
2.275	0.0053842
2.27667	0.0018956
2.27833	-0.0014644
2.28	-0.0046548
2.28167	-0.0076551
2.28333	-0.0104679
2.285	-0.0130523
2.28667	-0.0153941
2.28833	-0.0175186
2.29	-0.0193948
2.29167	-0.0210288
2.29333	-0.0224323
2.295	-0.02363
2.29667	-0.0246201
2.29833	-0.0254399
2.3	-0.0260764
2.30167	-0.0265782
2.30333	-0.0269467
2.305	-0.0271947
2.30667	-0.0273361
2.30833	-0.0274079
2.31	-0.0274038
2.31167	-0.0273337
2.31333	-0.0272123
2.315	-0.0270431
2.31667	-0.0268216
2.31833	-0.0265549
2.32	-0.0262543
2.32167	-0.0259207
2.32333	-0.0255625
2.325	-0.0252016
2.32667	-0.0248289
2.32833	-0.0244511
2.33	-0.0240637
2.33167	-0.0236632
2.33333	-0.0232235
2.335	-0.0227737
2.33667	-0.0222982
2.33833	-0.0218195
2.34	-0.0213412
2.34167	-0.0208821
2.34333	-0.0204255
2.345	-0.0199866
2.34667	-0.0195391
2.34833	-0.0190977
2.35	-0.0186542
2.35167	-0.0182018
2.35333	-0.0177387
2.355	-0.0172837
2.35667	-0.0168196
2.35833	-0.0163654
2.36	-0.015914
2.36167	-0.0154853
2.36333	-0.0150677
2.365	-0.0146646
2.36667	-0.0142639
2.36833	-0.0138914
2.37	-0.0135147
2.37167	-0.0131519
2.37333	-0.0127939
2.375	-0.0124423
2.37667	-0.0120828
2.37833	-0.0117344
2.38	-0.0113909
2.38167	-0.0110627
2.38333	-0.010747
2.385	-0.0104482
2.38667	-0.0101608
2.38833	-0.0098743
2.39	-0.009593
2.39167	-0.0093088
2.39333	-0.0090245
2.395	-0.0087552
2.39667	-0.0084936
2.39833	-0.0082397
2.4	-0.00801
2.40167	-0.0077931
2.40333	-0.0075637
2.405	-0.0073566
2.40667	-0.0071544
2.40833	-0.0069563
2.41	-0.0067705
2.41167	-0.0066067
2.41333	-0.006432
2.415	-0.0062687
2.41667	-0.0061043
2.41833	-0.0059451
2.42	-0.0057851
2.42167	-0.0056318
2.42333	-0.0054609
2.425	-0.0052826
2.42667	-0.0050922
2.42833	-0.0048861
2.43	-0.0046734
2.43167	-0.0044711
2.43333	-0.0042697
2.435	-0.0040413
2.43667	-0.0038092
2.43833	-0.0035518
2.44	-0.0032609
2.44167	-0.0029226
2.44333	-0.002554
2.445	-0.002126
2.44667	-0.0016288
2.44833	-0.0010455
2.45	-0.0003742
2.45167	0.0004063
2.45333	0.0013303
2.455	0.002403
2.45667	0.0036597
2.45833	0.0051482
2.46	0.0069054
2.46167	0.0089536
2.46333	0.0113449
2.465	0.0140988
2.46667	0.0172284
2.46833	0.0207684
2.47	0.0247172
2.47167	0.0290963
2.47333	0.033905
2.475	0.0391401
2.47667	0.0447701
2.47833	0.0507908
2.48	0.0571398
2.48167	0.0637857
2.48333	0.0706829
2.485	0.0777594
2.48667	0.0849459
2.48833	0.092194
2.49	0.0994419
2.49167	0.106594
2.49333	0.113622
2.495	0.120486
2.49667	0.127121
2.49833	0.133476
2.5	0.139561
2.50167	0.145325
2.50333	0.150745
2.505	0.155822
2.50667	0.160542
2.50833	0.164896
2.51	0.168903
2.51167	0.172547
2.51333	0.175857
2.515	0.178851
2.51667	0.181529
2.51833	0.183902
2.52	0.186005
2.52167	0.187852
2.52333	0.189462
2.525	0.190871
2.52667	0.192103
2.52833	0.193186
2.53	0.194085
2.53167	0.194829
2.53333	0.195421
2.535	0.195854
2.53667	0.196112
2.53833	0.196246
2.54	0.196235
2.54167	0.196083
2.54333	0.195777
2.545	0.19534
2.54667	0.194748
2.54833	0.194
2.55	0.19309
2.55167	0.192031
2.55333	0.190811
2.555	0.189433
2.55667	0.187913
2.55833	0.186224
2.56	0.184387
2.56167	0.182384
2.56333	0.180221
2.565	0.177873
2.56667	0.175364
2.56833	0.172677
2.57	0.169806
2.57167	0.166763
2.57333	0.163575
2.575	0.160245
2.57667	0.156778
2.57833	0.153204
2.58	0.149519
2.58167	0.145717
2.58333	0.141817
2.585	0.137821
2.58667	0.133751
2.58833	0.129612
2.59	0.12542
2.59167	0.121203
2.59333	0.11699
2.595	0.112767
2.59667	0.108568
2.59833	0.104409
2.6	0.100269
2.60167	0.0961424
2.60333	0.0920752
2.605	0.0880602
2.60667	0.0841098
2.60833	0.0802392
2.61	0.0764709
2.61167	0.0727778
2.61333	0.0691776
2.615	0.0656687
2.61667	0.0622714
2.61833	0.0589776
2.62	0.0558095
2.62167	0.0527611
2.62333	0.049829
2.625	0.0470072
2.62667	0.0443038
2.62833	0.04171
2.63	0.0392269
2.63167	0.0368665
2.63333	0.0346112
2.635	0.0324584
2.63667	0.0304153
2.63833	0.0284708
2.64	0.0266181
2.64167	0.024869
2.64333	0.0232325
2.645	0.0216888
2.64667	0.0202448
2.64833	0.0188998
2.65	0.0176343
2.65167	0.0164338
2.65333	0.0152997
2.655	0.0142327
2.65667	0.0132181
2.65833	0.0122753
2.66	0.0113908
2.66167	0.0105807
2.66333	0.0098301
2.665	0.0091425
2.66667	0.0084913
2.66833	0.0078985
2.67	0.0073488
2.67167	0.0068347
2.67333	0.0063502
2.675	0.0059213
2.67667	0.0055249
2.67833	0.0051561
2.68	0.0048296
2.68167	0.0045435
2.68333	0.0042771
2.685	0.0040277
2.68667	0.003794
2.68833	0.003572
2.69	0.0033666
2.69167	0.0031855
2.69333	0.0030318
2.695	0.0029022
2.69667	0.002786
2.69833	0.002682
2.7	0.0025882
2.70167	0.0024971
2.70333	0.0024102
2.705	0.0023477
2.70667	0.0023003
2.70833	0.0022518
2.71	0.0022185
2.71167	0.002191
2.71333	0.0021469
2.715	0.0020967
2.71667	0.0020519
2.71833	0.0020078
2.72	0.0019796
2.72167	0.0019753
2.72333	0.0019867
2.725	0.0020178
2.72667	0.0020459
2.72833	0.0020795
2.73	0.0020853
2.73167	0.0020796
2.73333	0.0020539
2.735	0.0020419
2.73667	0.0020155
2.73833	0.0020251
2.74	0.0020431
2.74167	0.0020742
2.74333	0.0020924
2.745	0.0021201
2.74667	0.0021386
2.74833	0.0021603
2.75	0.0021786
2.75167	0.0022123
2.75333	0.002247
2.755	0.0022738
2.75667	0.0023001
2.75833	0.0023439
2.76	0.0023758
2.76167	0.0024027
2.76333	0.0024398
2.765	0.0024796
2.76667	0.0024949
2.76833	0.0025202
2.77	0.0025491
2.77167	0.0025602
2.77333	0.0025546
2.775	0.0025647
2.77667	0.002569
2.77833	0.0025702
2.78	0.0025842
2.78167	0.0026167
2.78333	0.0026375
2.785	0.0026555
2.78667	0.0026799
2.78833	0.0027042
2.79	0.0027212
2.79167	0.0027422
2.79333	0.0027664
2.795	0.0027854
2.79667	0.002799
2.79833	0.0028155
2.8	0.0028328
2.80167	0.002846
2.80333	0.002848
2.805	0.0028535
2.80667	0.0028517
2.80833	0.0028458
2.81	0.0028411
2.81167	0.0028532
2.81333	0.0028649
2.815	0.0028771
2.81667	0.0028953
2.81833	0.0029042
2.82	0.0028995
2.82167	0.0029009
2.82333	0.0029046
2.825	0.002891
2.82667	0.0028904
2.82833	0.0029043
2.83	0.0028991
2.83167	0.0028879
2.83333	0.0028922
2.835	0.0028971
2.83667	0.0028854
2.83833	0.0028834
2.84	0.0028963
2.84167	0.002919
2.84333	0.0029456
2.845	0.0030031
2.84667	0.00309
2.84833	0.0031834
2.85	0.0032735
2.85167	0.0033713
2.85333	0.0034564
2.855	0.0035253
2.85667	0.0035937
2.85833	0.0036822
2.86	0.0037736
2.86167	0.0038743
2.86333	0.0039859
2.865	0.0041064
2.86667	0.0042217
2.86833	0.0043459
2.87	0.0044768
2.87167	0.0046073
2.87333	0.0047343
2.875	0.004857
2.87667	0.0049844
2.87833	0.0051158
2.88	0.0052666
2.88167	0.0054299
2.88333	0.0056048
2.885	0.0057635
2.88667	0.0059211
2.88833	0.0060497
2.89	0.0061681
2.89167	0.0062804
2.89333	0.0064004
2.895	0.0065002
2.89667	0.0066113
2.89833	0.0067196
2.9	0.0068163
2.90167	0.0069
2.90333	0.006994
2.905	0.0070785
2.90667	0.0071536
2.90833	0.0072265
2.91	0.0073064
2.91167	0.0073767
2.91333	0.0074394
2.915	0.0074967
2.91667	0.0075416
2.91833	0.0075701
2.92	0.0075953
2.92167	0.0076107
2.92333	0.0076157
2.925	0.0076172
2.92667	0.0076089
2.92833	0.0075868
2.93	0.0075576
2.93167	0.0075216
2.93333	0.0074847
2.935	0.0074367
2.93667	0.0073873
2.93833	0.0073403
2.94	0.0073015
2.94167	0.0072598
2.94333	0.0072315
2.945	0.007205
2.94667	0.007169
2.94833	0.0071225
2.95	0.007064
2.95167	0.0069882
2.95333	0.0069064
2.955	0.0068225
2.95667	0.0067335
2.95833	0.0066459
2.96	0.0065704
2.96167	0.006487
2.96333	0.0064062
2.965	0.0063302
2.96667	0.0062573
2.96833	0.0061743
2.97	0.0060934
2.97167	0.0060085
2.97333	0.005912
2.975	0.0058045
2.97667	0.0056954
2.97833	0.0055874
2.98	0.0054832
2.98167	0.0053843
2.98333	0.0052993
2.985	0.0052092
2.98667	0.0051132
2.98833	0.0050065
2.99	0.0049003
2.99167	0.0047888
2.99333	0.0046824
2.995	0.0045747
2.99667	0.0044835
2.99833	0.0043975
3	0.004303
3.00167	0.0042194
3.00333	0.0041612
3.005	0.0040956
3.00667	0.0040336
3.00833	0.0039862
3.01	0.0039441
3.01167	0.00389
3.01333	0.0038427
3.015	0.0037977
3.01667	0.0037626
3.01833	0.0037212
3.02	0.0036733
3.02167	0.0036359
3.02333	0.0036003
3.025	0.0035556
3.02667	0.0035203
3.02833	0.0035051
3.03	0.0034737
3.03167	0.00345
3.03333	0.0034261
3.035	0.0033839
3.03667	0.0033197
3.03833	0.003266
3.04	0.0031908
3.04167	0.003122
3.04333	0.0030744
3.045	0.0030463
3.04667	0.0030139
3.04833	0.002996
3.05	0.0029673
3.05167	0.0029326
3.05333	0.0028857
3.055	0.0028438
3.05667	0.0027967
3.05833	0.0027644
3.06	0.0027257
3.06167	0.0026926
3.06333	0.0026627
3.065	0.002639
3.06667	0.0025998
3.06833	0.00257
3.07	0.0025433
3.07167	0.0025171
3.07333	0.0024914
3.075	0.0024809
3.07667	0.0024668
3.07833	0.0024572
3.08	0.002443
3.08167	0.0024256
3.08333	0.0024098
3.085	0.0023988
3.08667	0.0023888
3.08833	0.0023808
3.09	0.0023851
3.09167	0.002391
3.09333	0.0023865
3.095	0.0023781
3.09667	0.0023769
3.09833	0.0023798
3.1	0.0023862
3.10167	0.0024227
3.10333	0.0024651
3.105	0.0025206
3.10667	0.0025668
3.10833	0.0026114
3.11	0.0026346
3.11167	0.0026603
3.11333	0.0026686
3.115	0.0026819
3.11667	0.0027027
3.11833	0.0027394
3.12	0.0027886
3.12167	0.0028524
3.12333	0.0029308
3.125	0.0030181
3.12667	0.0031074
3.12833	0.0031906
3.13	0.0032657
3.13167	0.0033388
3.13333	0.0033864
3.135	0.0034251
3.13667	0.0034592
3.13833	0.0034951
3.14	0.0035188
3.14167	0.0035596
3.14333	0.0035988
3.145	0.0036398
3.14667	0.0036934
3.14833	0.0037438
3.15	0.0037835
3.15167	0.0038294
3.15333	0.003872
3.155	0.0038974
3.15667	0.0039333
3.15833	0.0039806
3.16	0.0040231
3.16167	0.0040614
3.16333	0.0041076
3.165	0.0041543
3.16667	0.0041844
3.16833	0.0042131
3.17	0.0042506
3.17167	0.004272
3.17333	0.0042812
3.175	0.0042986
3.17667	0.0043119
3.17833	0.0043162
3.18	0.0043331
3.18167	0.0043491
3.18333	0.0043652
3.185	0.0043794
3.18667	0.0043897
3.18833	0.0043813
3.19	0.0043686
3.19167	0.0043444
3.19333	0.0043221
3.195	0.0043043
3.19667	0.0043102
3.19833	0.0043117
3.2	0.0043158
3.20167	0.0043116
3.20333	0.0042942
3.205	0.0042414
3.20667	0.0042034
3.20833	0.0041614
3.21	0.0041176
3.21167	0.004072
3.21333	0.0040445
3.215	0.0039909
3.21667	0.0039367
3.21833	0.0038756
3.22	0.0038173
3.22167	0.0037483
3.22333	0.0036815
3.225	0.0036089
3.22667	0.0035425
3.22833	0.0034791
3.23	0.0034257
3.23167	0.0033935
3.23333	0.0033618
3.235	0.0033313
3.23667	0.0032972
3.23833	0.0032514
3.24	0.0031944
3.24167	0.0031443
3.24333	0.0030942
3.245	0.0030354
3.24667	0.0029885
3.24833	0.0029302
3.25	0.0028635
3.25167	0.0027926
3.25333	0.0027421
3.255	0.0026881
3.25667	0.0026536
3.25833	0.0026339
3.26	0.0026202
3.26167	0.0025938
3.26333	0.0025689
3.265	0.0025359
3.26667	0.0024963
3.26833	0.0024624
3.27	0.0024373
3.27167	0.0024153
3.27333	0.0023979
3.275	0.0023804
3.27667	0.0023648
3.27833	0.0023496
3.28	0.0023376
3.28167	0.0023278
3.28333	0.0023303
3.285	0.0023257
3.28667	0.0023143
3.28833	0.0022966
3.29	0.0022794
3.29167	0.0022484
3.29333	0.0022252
3.295	0.0022062
3.29667	0.0021969
3.29833	0.0021892
3.3	0.0021949
3.30167	0.0021899
3.30333	0.0021873
3.305	0.002172
3.30667	0.0021511
3.30833	0.0021077
3.31	0.0020561
3.31167	0.0020087
3.31333	0.0019641
3.315	0.0019086
3.31667	0.0018654
3.31833	0.0018352
3.32	0.0017869
3.32167	0.0017329
3.32333	0.0016825
3.325	0.0016226
3.32667	0.0015476
3.32833	0.0014597
[truncated: 25,003 more rows]
