# Supplementary material for: In Vitro and In Silico Evaluation of a Novel Multifunctional Cyclic Peptide with Antioxidant, Tyrosinase-Inhibitory, and Extracellular Matrix-Modulating Activities
Source: Int J Mol Sci. 2025 Nov 9;26(22):10878. doi: 10.3390/ijms262210878 (PMC12652428; doi:10.3390/ijms262210878)
Supplement: Supplementary file 1 [file ijms-26-10878-s001.zip › Supplementary File S2.(b) 230 nm data table (CR5)..xlsx]

## Sheet: CR53566
X-axis	Y-axis	PDA Exposure Time	Run Time	SampleName
			45	CR5_230
0	1.3e-06
0.00166667	3.9e-06
0.00333333	7.1e-06
0.005	9.9e-06
0.00666667	1.47e-05
0.00833333	1.84e-05
0.01	2.26e-05
0.0116667	2.46e-05
0.0133333	2.94e-05
0.015	3.25e-05
0.0166667	3.35e-05
0.0183333	3.36e-05
0.02	3.51e-05
0.0216667	3.48e-05
0.0233333	3.09e-05
0.025	2.88e-05
0.0266667	2.5e-05
0.0283333	2.22e-05
0.03	1.93e-05
0.0316667	1.96e-05
0.0333333	1.92e-05
0.035	2.26e-05
0.0366667	2.52e-05
0.0383333	2.75e-05
0.04	3.03e-05
0.0416667	3.42e-05
0.0433333	3.53e-05
0.045	3.55e-05
0.0466667	3.64e-05
0.0483333	3.79e-05
0.05	4.05e-05
0.0516667	4.65e-05
0.0533333	5.35e-05
0.055	6.06e-05
0.0566667	6.48e-05
0.0583333	6.71e-05
0.06	6.39e-05
0.0616667	6.06e-05
0.0633333	5.8e-05
0.065	5.69e-05
0.0666667	5.43e-05
0.0683333	5.85e-05
0.07	6.03e-05
0.0716667	6.05e-05
0.0733333	6.15e-05
0.075	6.54e-05
0.0766667	6.55e-05
0.0783333	6.65e-05
0.08	6.87e-05
0.0816667	7e-05
0.0833333	7.15e-05
0.085	7.09e-05
0.0866667	7.46e-05
0.0883333	7.87e-05
0.09	8.26e-05
0.0916667	8.2e-05
0.0933333	8.33e-05
0.095	8.02e-05
0.0966667	7.51e-05
0.0983333	6.93e-05
0.1	6.73e-05
0.101667	6.72e-05
0.103333	6.66e-05
0.105	6.51e-05
0.106667	6.51e-05
0.108333	6.53e-05
0.11	6.4e-05
0.111667	6.48e-05
0.113333	6.77e-05
0.115	7.01e-05
0.116667	7.16e-05
0.118333	7.3e-05
0.12	7.21e-05
0.121667	7.23e-05
0.123333	7.15e-05
0.125	6.91e-05
0.126667	6.67e-05
0.128333	6.62e-05
0.13	6.36e-05
0.131667	6.25e-05
0.133333	6.44e-05
0.135	6.3e-05
0.136667	6.04e-05
0.138333	5.73e-05
0.14	5.06e-05
0.141667	4.1e-05
0.143333	3.79e-05
0.145	3.55e-05
0.146667	3.51e-05
0.148333	3.97e-05
0.15	4.47e-05
0.151667	4.64e-05
0.153333	4.62e-05
0.155	4.4e-05
0.156667	3.8e-05
0.158333	3.39e-05
0.16	3.03e-05
0.161667	2.83e-05
0.163333	2.7e-05
0.165	2.78e-05
0.166667	2.72e-05
0.168333	2.53e-05
0.17	2.47e-05
0.171667	2.49e-05
0.173333	2.68e-05
0.175	2.98e-05
0.176667	3.28e-05
0.178333	3.6e-05
0.18	3.78e-05
0.181667	3.75e-05
0.183333	3.65e-05
0.185	3.87e-05
0.186667	3.91e-05
0.188333	3.98e-05
0.19	3.92e-05
0.191667	3.86e-05
0.193333	3.58e-05
0.195	3.39e-05
0.196667	3.32e-05
0.198333	3.52e-05
0.2	3.61e-05
0.201667	3.58e-05
0.203333	3.54e-05
0.205	3.41e-05
0.206667	3.35e-05
0.208333	3.36e-05
0.21	3.57e-05
0.211667	3.88e-05
0.213333	4.25e-05
0.215	4.4e-05
0.216667	4.74e-05
0.218333	5.06e-05
0.22	5.25e-05
0.221667	5.42e-05
0.223333	5.77e-05
0.225	6.02e-05
0.226667	6.17e-05
0.228333	6.42e-05
0.23	6.75e-05
0.231667	6.72e-05
0.233333	6.73e-05
0.235	6.71e-05
0.236667	6.58e-05
0.238333	6.06e-05
0.24	5.93e-05
0.241667	5.6e-05
0.243333	5.34e-05
0.245	5.11e-05
0.246667	5.36e-05
0.248333	5.47e-05
0.25	5.82e-05
0.251667	6.3e-05
0.253333	6.86e-05
0.255	7.25e-05
0.256667	7.48e-05
0.258333	7.62e-05
0.26	7.6e-05
0.261667	7.41e-05
0.263333	7.13e-05
0.265	7.2e-05
0.266667	7.24e-05
0.268333	7.27e-05
0.27	7.51e-05
0.271667	7.79e-05
0.273333	7.72e-05
0.275	7.69e-05
0.276667	7.63e-05
0.278333	7.33e-05
0.28	7.2e-05
0.281667	7.22e-05
0.283333	7.07e-05
0.285	7.16e-05
0.286667	7.47e-05
0.288333	7.62e-05
0.29	7.74e-05
0.291667	8.02e-05
0.293333	8.06e-05
0.295	8.03e-05
0.296667	7.95e-05
0.298333	8.01e-05
0.3	8.01e-05
0.301667	8.08e-05
0.303333	8.13e-05
0.305	8.26e-05
0.306667	8.32e-05
0.308333	8.39e-05
0.31	8.42e-05
0.311667	8.35e-05
0.313333	8.14e-05
0.315	7.94e-05
0.316667	7.75e-05
0.318333	7.6e-05
0.32	7.48e-05
0.321667	7.31e-05
0.323333	7.15e-05
0.325	7.1e-05
0.326667	7e-05
0.328333	7.01e-05
0.33	7.25e-05
0.331667	7.42e-05
0.333333	7.51e-05
0.335	7.69e-05
0.336667	7.89e-05
0.338333	8.05e-05
0.34	8.27e-05
0.341667	8.43e-05
0.343333	8.51e-05
0.345	8.52e-05
0.346667	8.32e-05
0.348333	8.07e-05
0.35	7.71e-05
0.351667	7.63e-05
0.353333	7.55e-05
0.355	7.77e-05
0.356667	7.86e-05
0.358333	8.35e-05
0.36	8.42e-05
0.361667	8.25e-05
0.363333	7.89e-05
0.365	7.83e-05
0.366667	7.27e-05
0.368333	6.89e-05
0.37	6.98e-05
0.371667	7.27e-05
0.373333	7.54e-05
0.375	8.28e-05
0.376667	8.94e-05
0.378333	9.36e-05
0.38	9.37e-05
0.381667	9.25e-05
0.383333	8.86e-05
0.385	8.6e-05
0.386667	8.26e-05
0.388333	8.47e-05
0.39	8.62e-05
0.391667	8.75e-05
0.393333	8.99e-05
0.395	9.43e-05
0.396667	9.48e-05
0.398333	9.6e-05
0.4	9.81e-05
0.401667	9.78e-05
0.403333	9.42e-05
0.405	9.3e-05
0.406667	9.42e-05
0.408333	9.58e-05
0.41	0.0001007
0.411667	0.0001122
0.413333	0.0001193
0.415	0.0001253
0.416667	0.00013
0.418333	0.0001332
0.42	0.0001296
0.421667	0.0001308
0.423333	0.0001315
0.425	0.0001331
0.426667	0.000133
0.428333	0.0001354
0.43	0.0001352
0.431667	0.0001331
0.433333	0.0001302
0.435	0.0001286
0.436667	0.0001267
0.438333	0.0001252
0.44	0.0001278
0.441667	0.0001295
0.443333	0.0001314
0.445	0.000134
0.446667	0.0001384
0.448333	0.0001396
0.45	0.0001442
0.451667	0.0001499
0.453333	0.0001549
0.455	0.0001598
0.456667	0.0001633
0.458333	0.0001637
0.46	0.0001643
0.461667	0.0001639
0.463333	0.0001599
0.465	0.0001601
0.466667	0.0001622
0.468333	0.0001632
0.47	0.0001645
0.471667	0.0001697
0.473333	0.000173
0.475	0.0001743
0.476667	0.0001755
0.478333	0.0001769
0.48	0.0001774
0.481667	0.0001771
0.483333	0.0001771
0.485	0.0001777
0.486667	0.0001785
0.488333	0.0001769
0.49	0.0001776
0.491667	0.0001785
0.493333	0.0001796
0.495	0.0001799
0.496667	0.0001836
0.498333	0.0001837
0.5	0.0001846
0.501667	0.0001861
0.503333	0.0001889
0.505	0.0001897
0.506667	0.0001924
0.508333	0.0001923
0.51	0.0001914
0.511667	0.0001897
0.513333	0.000188
0.515	0.0001874
0.516667	0.0001895
0.518333	0.0001903
0.52	0.0001905
0.521667	0.0001877
0.523333	0.0001831
0.525	0.0001781
0.526667	0.0001748
0.528333	0.0001726
0.53	0.0001744
0.531667	0.0001772
0.533333	0.0001797
0.535	0.0001808
0.536667	0.0001807
0.538333	0.0001792
0.54	0.0001785
0.541667	0.0001771
0.543333	0.0001763
0.545	0.0001763
0.546667	0.0001771
0.548333	0.0001763
0.55	0.0001747
0.551667	0.0001721
0.553333	0.0001696
0.555	0.0001658
0.556667	0.0001604
0.558333	0.000156
0.56	0.0001539
0.561667	0.0001516
0.563333	0.0001483
0.565	0.0001487
0.566667	0.0001481
0.568333	0.0001461
0.57	0.0001431
0.571667	0.0001409
0.573333	0.0001364
0.575	0.0001335
0.576667	0.0001299
0.578333	0.0001277
0.58	0.0001282
0.581667	0.0001283
0.583333	0.0001282
0.585	0.0001293
0.586667	0.0001295
0.588333	0.000126
0.59	0.0001265
0.591667	0.0001263
0.593333	0.0001248
0.595	0.0001246
0.596667	0.0001255
0.598333	0.0001218
0.6	0.0001186
0.601667	0.0001168
0.603333	0.0001144
0.605	0.0001114
0.606667	0.0001118
0.608333	0.0001123
0.61	0.0001106
0.611667	0.0001081
0.613333	0.0001074
0.615	0.0001036
0.616667	0.0001001
0.618333	9.9e-05
0.62	9.95e-05
0.621667	9.88e-05
0.623333	9.9e-05
0.625	9.76e-05
0.626667	9.46e-05
0.628333	8.91e-05
0.63	8.42e-05
0.631667	8e-05
0.633333	7.61e-05
0.635	7.19e-05
0.636667	7.07e-05
0.638333	6.83e-05
0.64	6.56e-05
0.641667	6.37e-05
0.643333	6.27e-05
0.645	5.96e-05
0.646667	5.54e-05
0.648333	4.94e-05
0.65	4.43e-05
0.651667	3.81e-05
0.653333	3.17e-05
0.655	2.91e-05
0.656667	3.01e-05
0.658333	2.9e-05
0.66	3.01e-05
0.661667	3.18e-05
0.663333	3e-05
0.665	2.57e-05
0.666667	2.09e-05
0.668333	1.49e-05
0.67	1.15e-05
0.671667	9.9e-06
0.673333	9.2e-06
0.675	1.05e-05
0.676667	1.11e-05
0.678333	8.8e-06
0.68	8.2e-06
0.681667	6e-06
0.683333	5e-06
0.685	4.7e-06
0.686667	3.9e-06
0.688333	-6e-07
0.69	-3.5e-06
0.691667	-1.01e-05
0.693333	-1.62e-05
0.695	-2e-05
0.696667	-2.09e-05
0.698333	-2.19e-05
0.7	-2.03e-05
0.701667	-2.11e-05
0.703333	-2.23e-05
0.705	-2.61e-05
0.706667	-3.16e-05
0.708333	-3.73e-05
0.71	-3.95e-05
0.711667	-4.15e-05
0.713333	-4.14e-05
0.715	-3.78e-05
0.716667	-3.58e-05
0.718333	-3.52e-05
0.72	-3.6e-05
0.721667	-3.77e-05
0.723333	-4.09e-05
0.725	-4.37e-05
0.726667	-4.69e-05
0.728333	-5.04e-05
0.73	-5.21e-05
0.731667	-5.47e-05
0.733333	-5.5e-05
0.735	-5.52e-05
0.736667	-5.46e-05
0.738333	-5.42e-05
0.74	-5.41e-05
0.741667	-5.61e-05
0.743333	-5.81e-05
0.745	-6.06e-05
0.746667	-6.4e-05
0.748333	-6.55e-05
0.75	-6.58e-05
0.751667	-6.37e-05
0.753333	-6.1e-05
0.755	-5.86e-05
0.756667	-5.85e-05
0.758333	-5.86e-05
0.76	-6.16e-05
0.761667	-6.5e-05
0.763333	-6.83e-05
0.765	-7.16e-05
0.766667	-7.42e-05
0.768333	-7.63e-05
0.77	-7.73e-05
0.771667	-7.74e-05
0.773333	-7.32e-05
0.775	-7.15e-05
0.776667	-6.84e-05
0.778333	-6.51e-05
0.78	-6.23e-05
0.781667	-6.42e-05
0.783333	-6.44e-05
0.785	-6.55e-05
0.786667	-6.62e-05
0.788333	-6.53e-05
0.79	-6.22e-05
0.791667	-5.79e-05
0.793333	-5.51e-05
0.795	-5.46e-05
0.796667	-5.63e-05
0.798333	-5.9e-05
0.8	-6.38e-05
0.801667	-6.67e-05
0.803333	-6.99e-05
0.805	-7.1e-05
0.806667	-7.17e-05
0.808333	-7.37e-05
0.81	-7.4e-05
0.811667	-7.28e-05
0.813333	-7.35e-05
0.815	-7.33e-05
0.816667	-7.05e-05
0.818333	-7.08e-05
0.82	-7.17e-05
0.821667	-7.2e-05
0.823333	-7.27e-05
0.825	-7.44e-05
0.826667	-7.61e-05
0.828333	-7.81e-05
0.83	-8.08e-05
0.831667	-8.58e-05
0.833333	-9.03e-05
0.835	-9.38e-05
0.836667	-9.75e-05
0.838333	-9.96e-05
0.84	-9.83e-05
0.841667	-9.75e-05
0.843333	-9.65e-05
0.845	-9.46e-05
0.846667	-9.34e-05
0.848333	-9.48e-05
0.85	-9.62e-05
0.851667	-9.76e-05
0.853333	-9.98e-05
0.855	-0.0001011
0.856667	-0.0001018
0.858333	-0.0001021
0.86	-0.0001034
0.861667	-0.0001055
0.863333	-0.0001091
0.865	-0.0001115
0.866667	-0.0001145
0.868333	-0.0001177
0.87	-0.0001182
0.871667	-0.0001184
0.873333	-0.0001186
0.875	-0.000117
0.876667	-0.0001148
0.878333	-0.0001148
0.88	-0.0001163
0.881667	-0.00012
0.883333	-0.0001258
0.885	-0.0001317
0.886667	-0.000136
0.888333	-0.0001375
0.89	-0.0001366
0.891667	-0.0001348
0.893333	-0.0001327
0.895	-0.0001319
0.896667	-0.0001328
0.898333	-0.0001337
0.9	-0.0001341
0.901667	-0.0001353
0.903333	-0.0001382
0.905	-0.000142
0.906667	-0.0001472
0.908333	-0.0001539
0.91	-0.0001577
0.911667	-0.0001578
0.913333	-0.0001551
0.915	-0.0001504
0.916667	-0.0001434
0.918333	-0.0001406
0.92	-0.0001398
0.921667	-0.0001398
0.923333	-0.0001431
0.925	-0.0001489
0.926667	-0.0001499
0.928333	-0.0001507
0.93	-0.0001521
0.931667	-0.0001516
0.933333	-0.0001483
0.935	-0.0001484
0.936667	-0.0001483
0.938333	-0.0001478
0.94	-0.0001472
0.941667	-0.0001472
0.943333	-0.000146
0.945	-0.0001441
0.946667	-0.000143
0.948333	-0.0001413
0.95	-0.0001419
0.951667	-0.0001438
0.953333	-0.0001465
0.955	-0.0001473
0.956667	-0.0001484
0.958333	-0.0001457
0.96	-0.0001421
0.961667	-0.0001358
0.963333	-0.0001296
0.965	-0.0001217
0.966667	-0.0001179
0.968333	-0.0001138
0.97	-0.0001122
0.971667	-0.0001133
0.973333	-0.0001181
0.975	-0.0001216
0.976667	-0.0001253
0.978333	-0.0001295
0.98	-0.0001334
0.981667	-0.0001335
0.983333	-0.0001341
0.985	-0.0001364
0.986667	-0.0001376
0.988333	-0.0001367
0.99	-0.0001377
0.991667	-0.0001351
0.993333	-0.0001293
0.995	-0.0001213
0.996667	-0.0001129
0.998333	-0.0001039
1	-9.67e-05
1.00167	-9.05e-05
1.00333	-8.52e-05
1.005	-8.16e-05
1.00667	-7.81e-05
1.00833	-7.58e-05
1.01	-7.59e-05
1.01167	-7.8e-05
1.01333	-7.96e-05
1.015	-8.02e-05
1.01667	-8.22e-05
1.01833	-7.99e-05
1.02	-7.92e-05
1.02167	-7.91e-05
1.02333	-7.85e-05
1.025	-7.5e-05
1.02667	-7.6e-05
1.02833	-7.41e-05
1.03	-7.06e-05
1.03167	-6.9e-05
1.03333	-6.85e-05
1.035	-6.43e-05
1.03667	-5.94e-05
1.03833	-5.59e-05
1.04	-5.22e-05
1.04167	-4.69e-05
1.04333	-4.39e-05
1.045	-4.05e-05
1.04667	-3.4e-05
1.04833	-2.62e-05
1.05	-2.12e-05
1.05167	-1.35e-05
1.05333	-8.6e-06
1.055	-7.9e-06
1.05667	-7.9e-06
1.05833	-6.6e-06
1.06	-8e-06
1.06167	-9.4e-06
1.06333	-7.7e-06
1.065	-4.3e-06
1.06667	0
1.06833	6.1e-06
1.07	1.39e-05
1.07167	2.01e-05
1.07333	2.34e-05
1.075	2.82e-05
1.07667	3.25e-05
1.07833	3.7e-05
1.08	4.31e-05
1.08167	5.07e-05
1.08333	5.51e-05
1.085	5.98e-05
1.08667	6.38e-05
1.08833	6.57e-05
1.09	6.78e-05
1.09167	7.05e-05
1.09333	7.37e-05
1.095	7.69e-05
1.09667	8.11e-05
1.09833	8.38e-05
1.1	8.88e-05
1.10167	9.24e-05
1.10333	9.47e-05
1.105	9.56e-05
1.10667	9.65e-05
1.10833	9.62e-05
1.11	9.59e-05
1.11167	9.72e-05
1.11333	0.0001013
1.115	0.0001062
1.11667	0.0001082
1.11833	0.0001106
1.12	0.0001128
1.12167	0.0001133
1.12333	0.0001137
1.125	0.0001188
1.12667	0.0001256
1.12833	0.0001332
1.13	0.0001408
1.13167	0.0001483
1.13333	0.0001544
1.135	0.0001571
1.13667	0.0001599
1.13833	0.000162
1.14	0.0001656
1.14167	0.0001678
1.14333	0.0001715
1.145	0.0001718
1.14667	0.0001744
1.14833	0.0001737
1.15	0.0001734
1.15167	0.0001722
1.15333	0.000172
1.155	0.0001702
1.15667	0.0001699
1.15833	0.0001677
1.16	0.0001667
1.16167	0.0001679
1.16333	0.0001675
1.165	0.0001668
1.16667	0.000168
1.16833	0.0001694
1.17	0.0001709
1.17167	0.000176
1.17333	0.0001812
1.175	0.0001852
1.17667	0.000189
1.17833	0.0001898
1.18	0.0001881
1.18167	0.000189
1.18333	0.0001918
1.185	0.000194
1.18667	0.0001985
1.18833	0.0002012
1.19	0.0002019
1.19167	0.0002
1.19333	0.0001981
1.195	0.0001948
1.19667	0.0001935
1.19833	0.000192
1.2	0.0001927
1.20167	0.0001937
1.20333	0.0001965
1.205	0.0002002
1.20667	0.0002015
1.20833	0.0002011
1.21	0.0002031
1.21167	0.0002017
1.21333	0.0002001
1.215	0.0002023
1.21667	0.0002058
1.21833	0.0002043
1.22	0.0002056
1.22167	0.0002046
1.22333	0.000202
1.225	0.000197
1.22667	0.0001945
1.22833	0.0001916
1.23	0.0001894
1.23167	0.0001855
1.23333	0.0001823
1.235	0.0001807
1.23667	0.0001767
1.23833	0.0001749
1.24	0.0001761
1.24167	0.0001789
1.24333	0.0001775
1.245	0.0001784
1.24667	0.0001772
1.24833	0.0001733
1.25	0.0001677
1.25167	0.000166
1.25333	0.0001634
1.255	0.0001618
1.25667	0.0001615
1.25833	0.0001627
1.26	0.0001636
1.26167	0.0001654
1.26333	0.0001666
1.265	0.0001685
1.26667	0.0001684
1.26833	0.0001657
1.27	0.0001597
1.27167	0.0001516
1.27333	0.0001401
1.275	0.0001294
1.27667	0.000121
1.27833	0.0001181
1.28	0.0001188
1.28167	0.0001219
1.28333	0.0001243
1.285	0.0001244
1.28667	0.0001181
1.28833	0.0001101
1.29	0.0001032
1.29167	9.6e-05
1.29333	9.16e-05
1.295	9.03e-05
1.29667	9.14e-05
1.29833	8.98e-05
1.3	9.03e-05
1.30167	8.9e-05
1.30333	8.74e-05
1.305	8.22e-05
1.30667	8.03e-05
1.30833	7.77e-05
1.31	7.42e-05
1.31167	7.28e-05
1.31333	7.48e-05
1.315	7.18e-05
1.31667	6.86e-05
1.31833	6.74e-05
1.32	6.26e-05
1.32167	5.57e-05
1.32333	5.33e-05
1.325	5.21e-05
1.32667	5.02e-05
1.32833	5.02e-05
1.33	4.97e-05
1.33167	4.62e-05
1.33333	3.96e-05
1.335	3.2e-05
1.33667	2.5e-05
1.33833	2.16e-05
1.34	2.12e-05
1.34167	2.51e-05
1.34333	3.2e-05
1.345	3.89e-05
1.34667	4.37e-05
1.34833	4.67e-05
1.35	4.66e-05
1.35167	4.35e-05
1.35333	3.92e-05
1.355	3.46e-05
1.35667	2.97e-05
1.35833	2.55e-05
1.36	2.11e-05
1.36167	1.71e-05
1.36333	1.38e-05
1.365	1.08e-05
1.36667	7.7e-06
1.36833	6.8e-06
1.37	5.8e-06
1.37167	4.3e-06
1.37333	1.9e-06
1.375	2.6e-06
1.37667	2.3e-06
1.37833	3e-06
1.38	2.7e-06
1.38167	3.9e-06
1.38333	-5e-07
1.385	-6.7e-06
1.38667	-1.4e-05
1.38833	-2.11e-05
1.39	-2.71e-05
1.39167	-2.94e-05
1.39333	-2.99e-05
1.395	-3e-05
1.39667	-2.77e-05
1.39833	-2.88e-05
1.4	-3.06e-05
1.40167	-3.1e-05
1.40333	-3.26e-05
1.405	-3.38e-05
1.40667	-3.36e-05
1.40833	-3.13e-05
1.41	-3.29e-05
1.41167	-3.28e-05
1.41333	-3.31e-05
1.415	-3.25e-05
1.41667	-3.5e-05
1.41833	-3.37e-05
1.42	-3.21e-05
1.42167	-3.25e-05
1.42333	-3.36e-05
1.425	-3.08e-05
1.42667	-2.81e-05
1.42833	-2.51e-05
1.43	-1.95e-05
1.43167	-1.14e-05
1.43333	-4.2e-06
1.435	1.1e-06
1.43667	6.5e-06
1.43833	1.08e-05
1.44	1.29e-05
1.44167	1.32e-05
1.44333	1.38e-05
1.445	1.41e-05
1.44667	1.69e-05
1.44833	1.98e-05
1.45	2.34e-05
1.45167	2.67e-05
1.45333	2.78e-05
1.455	2.57e-05
1.45667	2.13e-05
1.45833	1.66e-05
1.46	1.41e-05
1.46167	1.18e-05
1.46333	8.5e-06
1.465	6.3e-06
1.46667	2.2e-06
1.46833	-5.4e-06
1.47	-1.18e-05
1.47167	-1.65e-05
1.47333	-2.08e-05
1.475	-2.26e-05
1.47667	-2.38e-05
1.47833	-2.74e-05
1.48	-3.27e-05
1.48167	-3.86e-05
1.48333	-4.52e-05
1.485	-4.91e-05
1.48667	-4.96e-05
1.48833	-4.67e-05
1.49	-4.25e-05
1.49167	-3.9e-05
1.49333	-3.9e-05
1.495	-4.07e-05
1.49667	-4.36e-05
1.49833	-4.73e-05
1.5	-5.14e-05
1.50167	-5.22e-05
1.50333	-5.13e-05
1.505	-5.31e-05
1.50667	-5.68e-05
1.50833	-5.92e-05
1.51	-6.18e-05
1.51167	-6.55e-05
1.51333	-6.47e-05
1.515	-6.17e-05
1.51667	-5.7e-05
1.51833	-5.41e-05
1.52	-5.22e-05
1.52167	-5.18e-05
1.52333	-5.08e-05
1.525	-5.19e-05
1.52667	-5.33e-05
1.52833	-5.33e-05
1.53	-5.41e-05
1.53167	-5.68e-05
1.53333	-5.81e-05
1.535	-5.66e-05
1.53667	-5.48e-05
1.53833	-5.3e-05
1.54	-4.85e-05
1.54167	-4.47e-05
1.54333	-4.31e-05
1.545	-4.35e-05
1.54667	-4.24e-05
1.54833	-4.14e-05
1.55	-4.04e-05
1.55167	-3.83e-05
1.55333	-3.21e-05
1.555	-2.78e-05
1.55667	-2.61e-05
1.55833	-2.35e-05
1.56	-2.19e-05
1.56167	-2.34e-05
1.56333	-2.42e-05
1.565	-2.32e-05
1.56667	-2.63e-05
1.56833	-2.78e-05
1.57	-2.96e-05
1.57167	-3.01e-05
1.57333	-3.1e-05
1.575	-2.6e-05
1.57667	-2.28e-05
1.57833	-1.79e-05
1.58	-1.6e-05
1.58167	-1.33e-05
1.58333	-1.36e-05
1.585	-1.14e-05
1.58667	-8.7e-06
1.58833	-4.4e-06
1.59	-1.7e-06
1.59167	1.3e-06
1.59333	1.9e-06
1.595	-2e-07
1.59667	4e-07
1.59833	5e-07
1.6	1.3e-06
1.60167	2.7e-06
1.60333	7.2e-06
1.605	6.8e-06
1.60667	9.9e-06
1.60833	1.19e-05
1.61	1.39e-05
1.61167	1.49e-05
1.61333	1.84e-05
1.615	1.91e-05
1.61667	2.01e-05
1.61833	2.25e-05
1.62	2.48e-05
1.62167	2.71e-05
1.62333	3.02e-05
1.625	3.4e-05
1.62667	3.58e-05
1.62833	3.67e-05
1.63	3.9e-05
1.63167	4.13e-05
1.63333	4.35e-05
1.635	4.58e-05
1.63667	4.91e-05
1.63833	4.95e-05
1.64	4.83e-05
1.64167	4.79e-05
1.64333	4.79e-05
1.645	4.64e-05
1.64667	4.41e-05
1.64833	4.43e-05
1.65	4.39e-05
1.65167	4.48e-05
1.65333	4.87e-05
1.655	5.54e-05
1.65667	6.08e-05
1.65833	6.44e-05
1.66	6.62e-05
1.66167	6.56e-05
1.66333	6.43e-05
1.665	6.3e-05
1.66667	6.43e-05
1.66833	6.7e-05
1.67	6.95e-05
1.67167	7.33e-05
1.67333	7.68e-05
1.675	7.66e-05
1.67667	7.53e-05
1.67833	7.46e-05
1.68	7.02e-05
1.68167	6.63e-05
1.68333	6.55e-05
1.685	6.51e-05
1.68667	6.41e-05
1.68833	6.62e-05
1.69	6.73e-05
1.69167	6.71e-05
1.69333	6.73e-05
1.695	6.91e-05
1.69667	7.15e-05
1.69833	7.7e-05
1.7	8.31e-05
1.70167	8.87e-05
1.70333	9.29e-05
1.705	9.33e-05
1.70667	9.03e-05
1.70833	8.56e-05
1.71	7.98e-05
1.71167	7.49e-05
1.71333	7.4e-05
1.715	7.28e-05
1.71667	7.46e-05
1.71833	7.73e-05
1.72	7.96e-05
1.72167	8.04e-05
1.72333	8.28e-05
1.725	8.32e-05
1.72667	8.43e-05
1.72833	8.62e-05
1.73	8.73e-05
1.73167	8.89e-05
1.73333	9.17e-05
1.735	9.42e-05
1.73667	9.56e-05
1.73833	9.8e-05
1.74	0.0001007
1.74167	0.0001015
1.74333	0.0001025
1.745	0.000102
1.74667	0.0001024
1.74833	0.0001023
1.75	0.000103
1.75167	0.0001039
1.75333	0.0001069
1.755	0.0001087
1.75667	0.0001095
1.75833	0.0001111
1.76	0.0001135
1.76167	0.0001174
1.76333	0.0001223
1.765	0.0001287
1.76667	0.0001351
1.76833	0.0001405
1.77	0.000144
1.77167	0.0001455
1.77333	0.0001474
1.775	0.0001503
1.77667	0.0001525
1.77833	0.0001551
1.78	0.00016
1.78167	0.000165
1.78333	0.0001692
1.785	0.0001772
1.78667	0.0001875
1.78833	0.0001969
1.79	0.0002074
1.79167	0.0002183
1.79333	0.0002284
1.795	0.0002402
1.79667	0.0002569
1.79833	0.0002766
1.8	0.0003005
1.80167	0.0003279
1.80333	0.0003575
1.805	0.0003897
1.80667	0.0004241
1.80833	0.0004635
1.81	0.0005088
1.81167	0.0005586
1.81333	0.0006133
1.815	0.0006742
1.81667	0.0007365
1.81833	0.0008003
1.82	0.0008679
1.82167	0.0009354
1.82333	0.0010023
1.825	0.0010743
1.82667	0.001147
1.82833	0.0012207
1.83	0.0012982
1.83167	0.0013811
1.83333	0.001462
1.835	0.0015447
1.83667	0.0016284
1.83833	0.0017108
1.84	0.0017888
1.84167	0.0018672
1.84333	0.0019452
1.845	0.00202
1.84667	0.0020916
1.84833	0.0021615
1.85	0.0022251
1.85167	0.0022823
1.85333	0.002335
1.855	0.002383
1.85667	0.0024223
1.85833	0.0024561
1.86	0.0024822
1.86167	0.002496
1.86333	0.0025005
1.865	0.0024962
1.86667	0.0024816
1.86833	0.0024565
1.87	0.0024223
1.87167	0.0023769
1.87333	0.002318
1.875	0.0022446
1.87667	0.0021584
1.87833	0.0020619
1.88	0.0019497
1.88167	0.0018286
1.88333	0.0016987
1.885	0.0015572
1.88667	0.0014015
1.88833	0.0012381
1.89	0.0010645
1.89167	0.0008815
1.89333	0.0006942
1.895	0.0005041
1.89667	0.0003135
1.89833	0.0001229
1.9	-6.51e-05
1.90167	-0.0002507
1.90333	-0.0004312
1.905	-0.0006103
1.90667	-0.0007859
1.90833	-0.000956
1.91	-0.0011206
1.91167	-0.0012759
1.91333	-0.0014188
1.915	-0.0015469
1.91667	-0.0016618
1.91833	-0.001763
1.92	-0.0018551
1.92167	-0.0019348
1.92333	-0.0020059
1.925	-0.0020665
1.92667	-0.0021156
1.92833	-0.0021515
1.93	-0.0021783
1.93167	-0.0021937
1.93333	-0.0021995
1.935	-0.0021972
1.93667	-0.0021871
1.93833	-0.0021683
1.94	-0.0021419
1.94167	-0.0021106
1.94333	-0.0020731
1.945	-0.0020295
1.94667	-0.0019811
1.94833	-0.0019285
1.95	-0.0018682
1.95167	-0.001804
1.95333	-0.001737
1.955	-0.0016688
1.95667	-0.0015991
1.95833	-0.0015314
1.96	-0.0014601
1.96167	-0.001389
1.96333	-0.0013156
1.965	-0.0012432
1.96667	-0.0011715
1.96833	-0.0011042
1.97	-0.0010368
1.97167	-0.000972
1.97333	-0.0009065
1.975	-0.0008404
1.97667	-0.0007768
1.97833	-0.0007174
1.98	-0.0006612
1.98167	-0.0006083
1.98333	-0.0005587
1.985	-0.0005096
1.98667	-0.0004619
1.98833	-0.0004151
1.99	-0.0003708
1.99167	-0.0003303
1.99333	-0.0002922
1.995	-0.0002562
1.99667	-0.000223
1.99833	-0.0001951
2	-0.0001686
2.00167	-0.0001437
2.00333	-0.0001215
2.005	-0.0001018
2.00667	-8.06e-05
2.00833	-5.95e-05
2.01	-4.1e-05
2.01167	-2.37e-05
2.01333	-7.9e-06
2.015	7e-06
2.01667	1.97e-05
2.01833	3.17e-05
2.02	4.26e-05
2.02167	5.4e-05
2.02333	6.52e-05
2.025	7.58e-05
2.02667	8.47e-05
2.02833	9.43e-05
2.03	0.0001033
2.03167	0.0001096
2.03333	0.0001127
2.035	0.0001189
2.03667	0.000122
2.03833	0.0001239
2.04	0.0001259
2.04167	0.0001318
2.04333	0.0001339
2.045	0.0001366
2.04667	0.0001375
2.04833	0.0001394
2.05	0.0001387
2.05167	0.0001373
2.05333	0.0001377
2.055	0.0001414
2.05667	0.0001429
2.05833	0.000144
2.06	0.0001469
2.06167	0.0001473
2.06333	0.0001474
2.065	0.0001498
2.06667	0.0001533
2.06833	0.0001579
2.07	0.000164
2.07167	0.0001679
2.07333	0.0001688
2.075	0.0001699
2.07667	0.000167
2.07833	0.0001619
2.08	0.0001581
2.08167	0.0001538
2.08333	0.0001497
2.085	0.0001514
2.08667	0.0001543
2.08833	0.0001553
2.09	0.0001598
2.09167	0.0001635
2.09333	0.0001621
2.095	0.0001608
2.09667	0.0001614
2.09833	0.0001589
2.1	0.0001552
2.10167	0.000152
2.10333	0.0001502
2.105	0.0001492
2.10667	0.0001491
2.10833	0.000151
2.11	0.000155
2.11167	0.0001572
2.11333	0.0001571
2.115	0.000157
2.11667	0.0001568
2.11833	0.0001547
2.12	0.0001538
2.12167	0.0001561
2.12333	0.00016
2.125	0.0001634
2.12667	0.0001688
2.12833	0.0001742
2.13	0.0001765
2.13167	0.0001781
2.13333	0.0001808
2.135	0.0001826
2.13667	0.0001839
2.13833	0.0001859
2.14	0.0001873
2.14167	0.000189
2.14333	0.0001932
2.145	0.0001983
2.14667	0.0002056
2.14833	0.0002155
2.15	0.0002261
2.15167	0.0002346
2.15333	0.000245
2.155	0.0002574
2.15667	0.0002704
2.15833	0.0002853
2.16	0.0003052
2.16167	0.0003284
2.16333	0.0003558
2.165	0.0003903
2.16667	0.0004316
2.16833	0.0004812
2.17	0.0005394
2.17167	0.0006071
2.17333	0.0006825
2.175	0.0007672
2.17667	0.0008617
2.17833	0.0009689
2.18	0.0010887
2.18167	0.0012229
2.18333	0.0013744
2.185	0.0015419
2.18667	0.0017223
2.18833	0.0019148
2.19	0.0021206
2.19167	0.0023354
2.19333	0.0025592
2.195	0.0027913
2.19667	0.0030319
2.19833	0.0032793
2.2	0.0035312
2.20167	0.0037842
2.20333	0.0040435
2.205	0.0043029
2.20667	0.0045598
2.20833	0.0048139
2.21	0.005066
2.21167	0.005307
2.21333	0.0055404
2.215	0.0057647
2.21667	0.0059817
2.21833	0.0061881
2.22	0.0063868
2.22167	0.0065759
2.22333	0.0067581
2.225	0.0069277
2.22667	0.0070868
2.22833	0.0072358
2.23	0.0073722
2.23167	0.0074934
2.23333	0.0076025
2.235	0.0077001
2.23667	0.0077825
2.23833	0.0078503
2.24	0.0079045
2.24167	0.0079432
2.24333	0.0079606
2.245	0.0079563
2.24667	0.0079274
2.24833	0.0078672
2.25	0.0077718
2.25167	0.0076395
2.25333	0.0074683
2.255	0.0072559
2.25667	0.0070025
2.25833	0.0067059
2.26	0.0063679
2.26167	0.0059862
2.26333	0.0055631
2.265	0.0051026
2.26667	0.0046087
2.26833	0.0040845
2.27	0.0035393
2.27167	0.0029821
2.27333	0.0024158
2.275	0.0018521
2.27667	0.0012984
2.27833	0.0007606
2.28	0.0002428
2.28167	-0.000246
2.28333	-0.0007043
2.285	-0.0011258
2.28667	-0.0015089
2.28833	-0.0018536
2.29	-0.0021606
2.29167	-0.0024301
2.29333	-0.0026666
2.295	-0.0028739
2.29667	-0.0030512
2.29833	-0.0032006
2.3	-0.0033279
2.30167	-0.0034316
2.30333	-0.0035128
2.305	-0.0035738
2.30667	-0.0036189
2.30833	-0.0036457
2.31	-0.0036639
2.31167	-0.0036676
2.31333	-0.0036626
2.315	-0.00365
2.31667	-0.0036326
2.31833	-0.0036044
2.32	-0.0035767
2.32167	-0.0035464
2.32333	-0.0035095
2.325	-0.0034673
2.32667	-0.0034227
2.32833	-0.0033745
2.33	-0.0033222
2.33167	-0.0032707
2.33333	-0.003217
2.335	-0.0031616
2.33667	-0.0031007
2.33833	-0.00304
2.34	-0.0029771
2.34167	-0.0029144
2.34333	-0.002854
2.345	-0.0027961
2.34667	-0.002736
2.34833	-0.0026761
2.35	-0.0026163
2.35167	-0.0025544
2.35333	-0.0024928
2.355	-0.0024322
2.35667	-0.0023725
2.35833	-0.0023132
2.36	-0.0022546
2.36167	-0.0021975
2.36333	-0.0021405
2.365	-0.0020836
2.36667	-0.0020283
2.36833	-0.0019718
2.37	-0.0019146
2.37167	-0.0018599
2.37333	-0.0018065
2.375	-0.0017535
2.37667	-0.0017042
2.37833	-0.0016562
2.38	-0.0016093
2.38167	-0.0015628
2.38333	-0.0015189
2.385	-0.0014745
2.38667	-0.0014308
2.38833	-0.0013881
2.39	-0.0013477
2.39167	-0.0013049
2.39333	-0.0012643
2.395	-0.0012271
2.39667	-0.0011892
2.39833	-0.0011514
2.4	-0.0011183
2.40167	-0.0010856
2.40333	-0.0010508
2.405	-0.0010204
2.40667	-0.0009921
2.40833	-0.0009629
2.41	-0.0009353
2.41167	-0.0009105
2.41333	-0.000884
2.415	-0.0008582
2.41667	-0.0008341
2.41833	-0.0008119
2.42	-0.0007915
2.42167	-0.0007727
2.42333	-0.0007518
2.425	-0.0007291
2.42667	-0.0007031
2.42833	-0.000674
2.43	-0.000643
2.43167	-0.0006137
2.43333	-0.0005834
2.435	-0.0005545
2.43667	-0.0005246
2.43833	-0.0004922
2.44	-0.0004559
2.44167	-0.0004162
2.44333	-0.0003711
2.445	-0.0003209
2.44667	-0.0002662
2.44833	-0.0002047
2.45	-0.0001357
2.45167	-5.6e-05
2.45333	3.93e-05
2.455	0.0001536
2.45667	0.0002918
2.45833	0.0004571
2.46	0.0006542
2.46167	0.0008809
2.46333	0.0011434
2.465	0.0014425
2.46667	0.0017814
2.46833	0.0021616
2.47	0.0025899
2.47167	0.0030624
2.47333	0.0035818
2.475	0.0041457
2.47667	0.0047554
2.47833	0.0054028
2.48	0.0060873
2.48167	0.0068015
2.48333	0.0075415
2.485	0.0082963
2.48667	0.0090636
2.48833	0.0098379
2.49	0.0106121
2.49167	0.0113805
2.49333	0.0121383
2.495	0.012877
2.49667	0.0135897
2.49833	0.0142744
2.5	0.0149255
2.50167	0.0155416
2.50333	0.0161226
2.505	0.0166662
2.50667	0.017171
2.50833	0.0176377
2.51	0.0180651
2.51167	0.0184537
2.51333	0.0188058
2.515	0.0191239
2.51667	0.0194087
2.51833	0.0196615
2.52	0.0198873
2.52167	0.0200875
2.52333	0.0202631
2.525	0.020417
2.52667	0.0205538
2.52833	0.0206691
2.53	0.0207655
2.53167	0.0208432
2.53333	0.0209045
2.535	0.0209482
2.53667	0.020977
2.53833	0.0209917
2.54	0.0209917
2.54167	0.0209734
2.54333	0.020939
2.545	0.0208893
2.54667	0.0208249
2.54833	0.020747
2.55	0.0206579
2.55167	0.0205532
2.55333	0.0204325
2.555	0.0202913
2.55667	0.0201311
2.55833	0.0199491
2.56	0.01975
2.56167	0.0195326
2.56333	0.0192984
2.565	0.0190464
2.56667	0.0187782
2.56833	0.018489
2.57	0.0181818
2.57167	0.017857
2.57333	0.0175158
2.575	0.0171575
2.57667	0.0167892
2.57833	0.0164061
2.58	0.0160113
2.58167	0.0156055
2.58333	0.0151898
2.585	0.0147604
2.58667	0.0143257
2.58833	0.0138825
2.59	0.0134335
2.59167	0.0129813
2.59333	0.0125286
2.595	0.0120746
2.59667	0.0116256
2.59833	0.01118
2.6	0.0107382
2.60167	0.0103018
2.60333	0.009871
2.605	0.0094453
2.60667	0.0090252
2.60833	0.008614
2.61	0.0082116
2.61167	0.0078176
2.61333	0.0074327
2.615	0.0070595
2.61667	0.0066934
2.61833	0.0063385
2.62	0.0059969
2.62167	0.0056686
2.62333	0.005354
2.625	0.0050576
2.62667	0.0047757
2.62833	0.0045052
2.63	0.0042455
2.63167	0.0039966
2.63333	0.0037551
2.635	0.0035234
2.63667	0.0033027
2.63833	0.0030962
2.64	0.0028994
2.64167	0.0027158
2.64333	0.002542
2.645	0.0023784
2.64667	0.0022209
2.64833	0.002074
2.65	0.0019335
2.65167	0.0018024
2.65333	0.0016813
2.655	0.0015693
2.65667	0.0014656
2.65833	0.0013721
2.66	0.0012855
2.66167	0.0012022
2.66333	0.0011249
2.665	0.0010503
2.66667	0.0009795
2.66833	0.0009136
2.67	0.0008564
2.67167	0.0008057
2.67333	0.000763
2.675	0.0007264
2.67667	0.000695
2.67833	0.0006661
2.68	0.00064
2.68167	0.0006149
2.68333	0.0005917
2.685	0.0005709
2.68667	0.0005516
2.68833	0.0005345
2.69	0.0005217
2.69167	0.000512
2.69333	0.0005052
2.695	0.0005019
2.69667	0.0005021
2.69833	0.0005037
2.7	0.0005055
2.70167	0.0005074
2.70333	0.0005105
2.705	0.0005122
2.70667	0.0005168
2.70833	0.0005246
2.71	0.0005358
2.71167	0.0005493
2.71333	0.0005663
2.715	0.0005814
2.71667	0.0005969
2.71833	0.0006116
2.72	0.0006258
2.72167	0.0006406
2.72333	0.0006581
2.725	0.0006771
2.72667	0.0006973
2.72833	0.0007189
2.73	0.0007401
2.73167	0.0007602
2.73333	0.0007794
2.735	0.0007998
2.73667	0.0008208
2.73833	0.000844
2.74	0.0008693
2.74167	0.0008972
2.74333	0.000924
2.745	0.0009522
2.74667	0.0009799
2.74833	0.0010104
2.75	0.001039
2.75167	0.0010692
2.75333	0.0010994
2.755	0.0011298
2.75667	0.0011561
2.75833	0.0011852
2.76	0.0012165
2.76167	0.0012472
2.76333	0.001278
2.765	0.0013116
2.76667	0.0013435
2.76833	0.0013739
2.77	0.0014059
2.77167	0.0014401
2.77333	0.0014746
2.775	0.0015106
2.77667	0.0015455
2.77833	0.0015785
2.78	0.0016096
2.78167	0.001639
2.78333	0.0016671
2.785	0.0016978
2.78667	0.0017286
2.78833	0.0017571
2.79	0.0017852
2.79167	0.0018136
2.79333	0.0018409
2.795	0.0018684
2.79667	0.0018979
2.79833	0.00193
2.8	0.0019583
2.80167	0.0019829
2.80333	0.0020074
2.805	0.0020302
2.80667	0.0020503
2.80833	0.0020715
2.81	0.0020944
2.81167	0.0021143
2.81333	0.0021324
2.815	0.0021474
2.81667	0.0021599
2.81833	0.0021681
2.82	0.0021757
2.82167	0.0021814
2.82333	0.0021861
2.825	0.0021908
2.82667	0.0021981
2.82833	0.0022019
2.83	0.0022054
2.83167	0.0022081
2.83333	0.0022097
2.835	0.0022077
2.83667	0.0022079
2.83833	0.0022079
2.84	0.0022096
2.84167	0.0022093
2.84333	0.0022088
2.845	0.0022033
2.84667	0.0021948
2.84833	0.0021815
2.85	0.002169
2.85167	0.0021559
2.85333	0.0021453
2.855	0.0021367
2.85667	0.0021302
2.85833	0.002122
2.86	0.0021155
2.86167	0.002108
2.86333	0.0020978
2.865	0.0020874
2.86667	0.0020769
2.86833	0.0020649
2.87	0.0020536
2.87167	0.002046
2.87333	0.0020366
2.875	0.0020284
2.87667	0.0020196
2.87833	0.0020105
2.88	0.002001
2.88167	0.0019953
2.88333	0.0019883
2.885	0.0019823
2.88667	0.0019766
2.88833	0.0019699
2.89	0.0019583
2.89167	0.0019469
2.89333	0.0019359
2.895	0.0019239
2.89667	0.0019097
2.89833	0.0018966
2.9	0.0018831
2.90167	0.0018645
2.90333	0.0018446
2.905	0.0018255
2.90667	0.0018059
2.90833	0.0017865
2.91	0.0017724
2.91167	0.0017573
2.91333	0.0017427
2.915	0.0017294
2.91667	0.0017149
2.91833	0.0016973
2.92	0.0016815
2.92167	0.0016632
2.92333	0.0016427
2.925	0.0016217
2.92667	0.0016002
2.92833	0.001577
2.93	0.0015552
2.93167	0.0015342
2.93333	0.0015134
2.935	0.0014924
2.93667	0.0014701
2.93833	0.0014472
2.94	0.0014232
2.94167	0.0013981
2.94333	0.0013735
2.945	0.0013512
2.94667	0.0013283
2.94833	0.001306
2.95	0.0012857
2.95167	0.0012673
2.95333	0.0012475
2.955	0.001232
2.95667	0.0012153
2.95833	0.0011949
2.96	0.0011697
2.96167	0.0011451
2.96333	0.0011168
2.965	0.0010887
2.96667	0.0010662
2.96833	0.0010483
2.97	0.0010306
2.97167	0.0010116
2.97333	0.0009931
2.975	0.0009691
2.97667	0.0009456
2.97833	0.0009204
2.98	0.0008974
2.98167	0.0008762
2.98333	0.0008609
2.985	0.0008408
2.98667	0.0008231
2.98833	0.0008076
2.99	0.0007901
2.99167	0.0007692
2.99333	0.0007528
2.995	0.0007368
2.99667	0.0007191
2.99833	0.0007034
3	0.0006908
3.00167	0.0006774
3.00333	0.0006641
3.005	0.0006524
3.00667	0.0006403
3.00833	0.000626
3.01	0.0006114
3.01167	0.0005986
3.01333	0.0005852
3.015	0.0005735
3.01667	0.0005649
3.01833	0.0005587
3.02	0.0005519
3.02167	0.0005464
3.02333	0.0005407
3.025	0.0005347
3.02667	0.0005275
3.02833	0.0005201
3.03	0.0005121
3.03167	0.0005031
3.03333	0.0004937
3.035	0.0004859
3.03667	0.0004786
3.03833	0.0004707
3.04	0.0004638
3.04167	0.000457
3.04333	0.0004472
3.045	0.0004369
3.04667	0.0004275
3.04833	0.000418
3.05	0.0004072
3.05167	0.0003983
3.05333	0.0003904
3.055	0.0003824
3.05667	0.000375
3.05833	0.0003687
3.06	0.0003626
3.06167	0.0003562
3.06333	0.0003502
3.065	0.0003434
3.06667	0.0003387
3.06833	0.0003354
3.07	0.0003336
3.07167	0.0003309
3.07333	0.0003303
3.075	0.0003266
3.07667	0.0003214
3.07833	0.000315
3.08	0.0003131
3.08167	0.0003087
3.08333	0.0003081
3.085	0.0003085
3.08667	0.0003111
3.08833	0.0003103
3.09	0.000314
3.09167	0.0003179
3.09333	0.0003228
3.095	0.000328
3.09667	0.0003364
3.09833	0.0003426
3.1	0.0003499
3.10167	0.000359
3.10333	0.0003704
3.105	0.0003834
3.10667	0.0004003
3.10833	0.000417
3.11	0.0004357
3.11167	0.000454
3.11333	0.0004722
3.115	0.0004915
3.11667	0.0005124
3.11833	0.0005345
3.12	0.0005584
3.12167	0.0005857
3.12333	0.0006129
3.125	0.0006429
3.12667	0.0006746
3.12833	0.0007087
3.13	0.0007436
3.13167	0.0007818
3.13333	0.0008207
3.135	0.0008596
3.13667	0.0008988
3.13833	0.0009362
3.14	0.0009715
3.14167	0.001008
3.14333	0.0010449
3.145	0.0010825
3.14667	0.0011227
3.14833	0.0011651
3.15	0.0012052
3.15167	0.0012467
3.15333	0.0012871
3.155	0.0013265
3.15667	0.0013641
3.15833	0.0014032
3.16	0.0014427
3.16167	0.001483
3.16333	0.0015227
3.165	0.001565
3.16667	0.0016073
3.16833	0.001645
3.17	0.0016798
3.17167	0.0017157
3.17333	0.0017476
3.175	0.0017763
3.17667	0.0018058
3.17833	0.0018376
3.18	0.0018647
3.18167	0.0018933
3.18333	0.0019238
3.185	0.0019552
3.18667	0.0019846
3.18833	0.0020167
3.19	0.0020456
3.19167	0.0020715
3.19333	0.0020948
3.195	0.002114
3.19667	0.0021298
3.19833	0.0021465
3.2	0.0021628
3.20167	0.0021792
3.20333	0.0021989
3.205	0.0022172
3.20667	0.0022326
3.20833	0.0022462
3.21	0.002258
3.21167	0.0022664
3.21333	0.0022761
3.215	0.0022855
3.21667	0.0022955
3.21833	0.0023053
3.22	0.0023146
3.22167	0.0023234
3.22333	0.0023305
3.225	0.0023356
3.22667	0.0023384
3.22833	0.0023394
3.23	0.0023369
3.23167	0.002334
3.23333	0.0023278
3.235	0.0023218
3.23667	0.0023153
3.23833	0.0023097
3.24	0.0023057
3.24167	0.0023044
3.24333	0.0023021
3.245	0.0023016
3.24667	0.0023004
3.24833	0.0022974
3.25	0.0022956
3.25167	0.0022938
3.25333	0.0022922
3.255	0.0022887
3.25667	0.0022848
3.25833	0.0022789
3.26	0.0022743
3.26167	0.002267
3.26333	0.0022658
3.265	0.0022673
3.26667	0.0022693
3.26833	0.0022699
3.27	0.0022731
3.27167	0.0022724
3.27333	0.0022692
3.275	0.0022667
3.27667	0.0022669
3.27833	0.002266
3.28	0.0022656
3.28167	0.0022663
3.28333	0.0022664
3.285	0.002265
3.28667	0.002265
3.28833	0.0022676
3.29	0.0022711
3.29167	0.0022736
3.29333	0.0022777
3.295	0.0022795
3.29667	0.0022765
3.29833	0.0022736
3.3	0.002273
3.30167	0.0022709
3.30333	0.0022715
3.305	0.0022759
3.30667	0.0022782
3.30833	0.0022785
3.31	0.0022783
3.31167	0.0022759
3.31333	0.0022724
3.315	0.0022715
3.31667	0.0022754
3.31833	0.0022812
3.32	0.0022902
3.32167	0.0023024
3.32333	0.0023168
3.325	0.0023301
3.32667	0.0023487
3.32833	0.0023711
[truncated: 25,003 more rows]
