# Supplementary material for: In Vitro and In Silico Evaluation of a Novel Multifunctional Cyclic Peptide with Antioxidant, Tyrosinase-Inhibitory, and Extracellular Matrix-Modulating Activities
Source: Int J Mol Sci. 2025 Nov 9;26(22):10878. doi: 10.3390/ijms262210878 (PMC12652428; doi:10.3390/ijms262210878)
Supplement: Supplementary file 1 [file ijms-26-10878-s001.zip › Supplementary File S4. (b) Cell viability evaluation of CR5 in RAW 264.7cells..xlsx]

## Sheet: RAW 264.7
1Lot( RAW 264.7)
Stock	Final	Absorbance(450nm)			Zero aver.	Cell viability (%)			Average	Stdev
μg/mL	μg/mL	1	2	3		1	2	3
0	0	3.531	3.451	3.415	3.466	101.89	99.58	98.54	100	1.71
625	6.25	3.363	3.359	3.324		97.04	96.92	95.91	96.62	0.62
1250	12.5	3.352	3.369	3.353		96.72	97.21	96.75	96.89	0.28
2500	25	3.368	3.346	3.368		97.18	96.55	97.18	96.97	0.37
5000	50	3.427	3.508	3.497		98.88	101.22	100.9	100.34	1.27
10000	100	3.428	3.486	3.493		98.91	100.59	100.79	100.1	1.03
10000	200	3.33	3.437	3.444		96.09	99.17	99.37	98.21	1.84
10000	400	3.476	3.412	3.376		100.39	97.41	97.41	98.72	1.46
