# Supplementary material for: In Vitro and In Silico Evaluation of a Novel Multifunctional Cyclic Peptide with Antioxidant, Tyrosinase-Inhibitory, and Extracellular Matrix-Modulating Activities
Source: Int J Mol Sci. 2025 Nov 9;26(22):10878. doi: 10.3390/ijms262210878 (PMC12652428; doi:10.3390/ijms262210878)
Supplement: Supplementary file 1 [file ijms-26-10878-s001.zip › Supplementary File S4.(a) Cell viability evaluation of CR5 in CCD-986Sk cells..xlsx]

## Sheet:  CCD-986sk
1Lot( CCD-986sk)
Stock	Final	Absorbance(450nm)					Zero aver.	Cell viability (%)					Average	Stdev
μg/mL	μg/mL	1	2	3	4	5		1	2	3	4	5
0	0	0.501	0.517	0.515	0.512	0.513	0.512	97.93	101.06	100.66	100.08	100.27	100	1.22
156.25	6.25	0.521	0.524	0.52	0.522	0.533		101.84	102.42	101.64	102.03	104.18	102.42	1.03
312.5	12.5	0.493	0.486	0.488	0.491	0.499		96.36	95	95.39	95.97	97.53	96.05	0.98
625	25	0.497	0.504	0.501	0.499	0.474		97.15	98.51	97.93	97.54	92.65	96.76	2.35
1250	50	0.501	0.522	0.511	0.51	0.503		97.93	102.03	99.88	99.69	98.32	99.57	1.62
2500	100	0.487	0.525	0.52	0.512	0.494		95,19	102.62	101.64	100.08	95.56	99.22	3.22
5000	200	0.488	0.511	0.499	0.498	0.486		95.39	99.88	97.54	97.34	95	97.03	1.96
10000	400	0.464	0.464	0.471	0.47	0.472		90.7	90.7	92.06	91.87	92.26	91.52	0.76
